# Supplementary material for: Hands-on false memories: a combined study with distributional semantics and mouse-tracking
Source: Psychol Res. 2022 Jul 18;87(4):1129–42. doi: 10.1007/s00426-022-01710-x (PMC10192188; doi:10.1007/s00426-022-01710-x)
Supplement: Supplementary file 1 — Supplementary file1 (XLS 1892 KB) [file 426_2022_1710_MOESM1_ESM.xls]

## Sheet: data_DRM
ID	tech	word	age	gender	resp_resp	trial	tutti	ord	Word	type	type.2	SSim	cat2	mt_id	MAD	AUC	sample_entropy	MAD_time	initiation_time	RT
1	mouse	arpa	31	F	1	15	7238	16	arpa	studied	studied	0.117059	high	id0233	0.207621	0.11336	0.0494776	949	540	1623
1	mouse	bandiera	31	F	0	76	7263	77	bandiera	critical	new	0.136611	new_high	id0427	0.123684	0.0817485	0.0863729	1071	638	2422
1	mouse	bellezza	31	F	0	90	7266	91	bellezza	unrelated	new	0.0828436	new_low	id0486	0.131404	0.0827058	0.0289186	1433	561	2477
1	mouse	caldo	31	F	1	36	7273	37	caldo	studied	studied	0.113019	high	id0651	-0.0314197	-0.00720166	0.0492436	754	644	1365
1	mouse	caramella	31	F	0	84	7252	85	caramella	unrelated	new	0.0434853	new_low	id0772	-0.243735	-0.152494	0.0942355	1075	919	2158
1	mouse	carcere	31	F	1	63	7293	64	carcere	weakly	new	0.341269	new_high	id0859	-0.0658075	-0.0373333	0.0526078	2207	96	2970
1	mouse	chilo	31	F	0	68	7239	67	chilo	weakly	new	0.106473	new_low	id0896	0.136342	0.0975712	0.0813523	880	812	1630
1	mouse	chitarra	31	F	0	51	7289	56	chitarra	weakly	new	0.0946603	new_low	id0986	0.111123	0.0961973	0.0855222	852	783	1643
1	mouse	colpa	31	F	0	56	7288	59	colpa	weakly	new	0.122852	new_high	id1032	0.0671541	0.0410245	0.0324393	1276	526	1991
1	mouse	cucire	31	F	1	34	7270	35	cucire	studied	studied	0.0751325	low	id1342	-0.119615	0.00930125	0.028562	2089	1798	2604
1	mouse	desiderio	31	F	0	85	7267	86	desiderio	unrelated	new	0.00361786	new_low	id1502	0.0957624	0.0534474	0.0809184	1134	1068	2284
1	mouse	equita	31	F	0	91	7269	92	equit√†	unrelated	new	0.0155481	new_low	id1726	0.164487	0.0927817	0.0881173	942	849	1706
1	mouse	filo	31	F	1	32	7236	33	filo	studied	studied	0.0742088	low	id1792	0.264419	0.0970829	0.0546463	784	472	3443
1	mouse	fiume	31	F	0	79	7246	80	fiume	critical	new	0.251286	new_high	id1854	0.112738	0.0578447	0.0269807	1338	1234	2428
1	mouse	freddo	31	F	1	75	7247	76	freddo	critical	new	0.258941	new_high	id2101	0.951345	0.409696	0.0644402	984	33	2102
1	mouse	furfante	31	F	1	28	7256	29	furfante	studied	studied	0.191389	high	id2250	-0.142085	0.062227	0.0714791	1276	110	1963
1	mouse	gambe	31	F	1	9	7279	10	gambe	studied	studied	0.187139	high	id2317	-0.129687	-0.0346219	0.0536776	1130	755	1685
1	mouse	imbestialire	31	F	1	21	7290	22	imbestialire	studied	studied	0.0998333	low	id2586	0.0575589	0.0366032	0.0733662	874	207	1748
1	mouse	ira	31	F	0	20	7237	21	ira	studied	studied	0.222094	high	id2952	0.419216	0.244774	0.116575	1484	325	2685
1	mouse	italia	31	F	1	24	7286	25	italia	studied	studied	0.0730751	low	id3039	-0.124884	-0.0494144	0.16388	879	387	1366
1	mouse	ladro	31	F	0	83	7287	84	ladro	critical	new	0.26846	new_high	id3164	0.71715	0.343733	0.116296	775	227	1754
1	mouse	lievito	31	F	1	37	7234	38	lievito	studied	studied	0.0807639	low	id3182	0.473155	0.131524	0.200196	769	443	1942
1	mouse	musica	31	F	0	77	7295	78	musica	critical	new	0.230956	new_high	id3616	0.0855033	0.0564446	0.0743624	977	853	1741
1	mouse	naso	31	F	0	58	7250	57	naso	weakly	new	0.0711203	new_low	id3696	0.501875	0.219084	0.10336	1019	492	1963
1	mouse	neve	31	F	1	18	7292	19	neve	studied	studied	0.294562	high	id3894	-0.0516077	-0.00178323	0.106866	824	519	1366
1	mouse	nicotina	31	F	0	2	7265	3	nicotina	studied	studied	0.281271	high	id3966	0.0602968	0.0354934	0.0774537	2161	1825	3145
1	mouse	nuvola	31	F	0	93	7253	94	nuvola	unrelated	new	0.0329137	new_low	id4027	0.127805	0.064775	0.101815	1102	881	2706
1	mouse	odio	31	F	0	22	7262	23	odio	studied	studied	0.143163	high	id4089	-0.078382	0.0256674	0.0866572	1721	458	2450
1	mouse	onore	31	F	0	94	7283	95	onore	unrelated	new	-0.018156	new_low	id4108	0.0981839	0.0534894	0.0504044	728	652	1276
1	mouse	pasta	31	F	0	39	7251	40	pasta	studied	studied	0.0669416	low	id4362	0.0465637	0.0292408	0.0621369	1269	527	1866
1	mouse	pesce	31	F	0	43	7291	44	pesce	studied	studied	0.0818065	low	id4515	-0.3014	-0.0232013	0.0601583	1144	409	1991
1	mouse	pipa	31	F	1	0	7277	1	pipa	studied	studied	0.279572	high	id4606	-0.0625428	0.0186081	0.0874485	1217	749	1734
1	mouse	punta	31	F	1	33	7254	34	punta	studied	studied	0.00436849	low	id4783	0.109438	0.0717841	0.0580494	651	548	1297
1	mouse	puzza	31	F	0	48	7249	49	puzza	weakly	new	0.114233	new_high	id4877	-0.0811261	-0.0134049	0.0551813	967	853	1435
1	mouse	rabbia	31	F	1	73	7278	74	rabbia	critical	new	0.336919	new_high	id4938	0.0638723	0.0289112	0.0830954	936	853	1588
1	mouse	ragno	31	F	1	82	7268	83	ragno	critical	new	0.120114	new_high	id5002	0.77794	0.334365	0.0901679	1862	1019	3178
1	mouse	ritmo	31	F	1	13	7296	14	ritmo	studied	studied	0.0634174	low	id5117	0.627758	0.241091	0.134154	978	506	2019
1	mouse	scarpa	31	F	1	95	7241	96	scarpa	unrelated	new	0.0371697	new_low	id5166	-0.0504745	-0.0118909	0.0539427	1988	923	2581
1	mouse	sciare	31	F	0	59	7235	58	sciare	weakly	new	0.173985	new_high	id5295	-0.0815145	0.03585	0.0975119	1206	810	1741
1	mouse	scuola	31	F	0	7	7272	8	scuola	studied	studied	0.074117	low	id5468	0.171943	0.120008	0.056024	1381	1221	2193
1	mouse	suono	31	F	0	50	7264	55	suono	weakly	new	0.183261	new_high	id5747	0.115198	0.0647964	0.056267	1046	1	2282
1	mouse	tabacco	31	F	0	1	7259	2	tabacco	studied	studied	0.294959	high	id5813	0.106678	0.0743771	0.0882676	1026	812	1804
1	mouse	tavolo	31	F	1	8	7276	9	tavolo	studied	studied	0.150165	high	id5864	-0.193655	0.0554142	0.118033	977	325	1578
1	mouse	tiepido	31	F	0	19	7261	20	tiepido	studied	studied	0.147686	high	id6005	0.614745	0.314859	0.0692741	1947	1259	2973
1	mouse	treno	31	F	0	87	7275	88	treno	unrelated	new	0.0948613	new_low	id6088	0.31777	0.154333	0.163126	596	117	1845
1	mouse	valle	31	F	1	64	7243	69	valle	weakly	new	0.110262	new_high	id6201	0.612891	0.283956	0.111826	1046	672	2102
1	mouse	velenoso	31	F	0	47	7255	48	velenoso	studied	studied	0.120532	high	id6267	0.113008	0.0788297	0.0880638	1679	1589	2574
2	mouse	accendere	30	M	1	49	7373	50	accendere	weakly	new	0.123531	new_high	id0043	0.0701371	0.0469801	0.0346551	687	486	1429
2	mouse	ago	30	M	0	78	7380	79	ago	critical	new	0.0902663	new_low	id0110	0.563805	0.200815	0.0625806	922	389	1387
2	mouse	arpa	30	M	1	15	7339	16	arpa	studied	studied	0.117059	high	id0213	0.158872	0.0735224	0.087466	880	1	2006
2	mouse	assassino	30	M	1	31	7304	32	assassino	studied	studied	0.21554	high	id0306	0.216752	0.0572985	0.0273018	1583	132	2957
2	mouse	astuccio	30	M	0	52	7371	51	astuccio	weakly	new	0.170973	new_high	id0394	0.353212	0.153385	0.165413	715	355	1667
2	mouse	bellezza	30	M	0	90	7334	91	bellezza	unrelated	new	0.0828436	new_low	id0528	0.0711128	0.0350729	0.0545238	1102	873	1595
2	mouse	caldo	30	M	1	36	7351	37	caldo	studied	studied	0.113019	high	id0643	0.0866285	0.0283526	0.0568816	778	111	2089
2	mouse	cammello	30	M	1	35	7358	36	cammello	studied	studied	0.0734182	low	id0679	-0.0207311	-0.0042777	0.0248746	894	756	1408
2	mouse	coltello	30	M	0	69	7338	68	coltello	weakly	new	0.0302692	new_low	id1097	0.0797795	0.0326505	0.0262627	1353	951	1790
2	mouse	concerto	30	M	1	12	7366	13	concerto	studied	studied	0.110327	low	id1248	0.100655	0.0518956	0.0722071	774	351	1683
2	mouse	cucire	30	M	1	34	7321	35	cucire	studied	studied	0.0751325	low	id1366	0.112382	0.0490141	0.134029	721	153	1575
2	mouse	denti	30	M	1	86	7355	87	denti	unrelated	new	0.088561	new_low	id1405	0.685385	0.0358372	0.291153	1777	10	2319
2	mouse	desiderio	30	M	0	85	7343	86	desiderio	unrelated	new	0.00361786	new_low	id1478	0.747137	0.266663	0.122558	1611	654	3055
2	mouse	filo	30	M	1	32	7303	33	filo	studied	studied	0.0742088	low	id1769	0.0930972	0.047509	0.197959	623	186	1470
2	mouse	fobia	30	M	1	70	7391	71	fobia	weakly	new	0.316921	new_high	id1888	0.56821	0.163314	0.223556	1410	35	2347
2	mouse	foce	30	M	1	40	7383	41	foce	studied	studied	0.171496	high	id1967	0.0803498	0.0164875	0.127487	1209	681	1763
2	mouse	foglio	30	M	1	5	7340	6	foglio	studied	studied	0.0914023	low	id2055	0.0813787	0.0380791	0.0518886	1382	1	1722
2	mouse	freddo	30	M	0	75	7352	76	freddo	critical	new	0.258941	new_high	id2068	0.153045	0.0728884	0.145391	942	484	1629
2	mouse	gambe	30	M	1	9	7344	10	gambe	studied	studied	0.187139	high	id2274	0.176507	0.0473753	0.0388002	632	119	1284
2	mouse	gigante	30	M	0	88	7335	89	gigante	unrelated	new	0.0795229	new_low	id2429	0.74088	0.243829	0.124229	1546	665	2136
2	mouse	grafia	30	M	0	53	7379	52	grafia	weakly	new	0.113236	new_high	id2500	0.0582951	0.00308684	0.0932575	1412	221	1797
2	mouse	imbestialire	30	M	1	21	7360	22	imbestialire	studied	studied	0.0998333	low	id2528	0.0628261	0.0289515	0.131557	984	401	1963
2	mouse	inquinamento	30	M	0	3	7378	4	inquinamento	studied	studied	0.126225	high	id2833	0.0366674	0.0117263	0.047508	943	805	1804
2	mouse	insetto	30	M	1	45	7311	46	insetto	studied	studied	0.0955809	low	id2881	0.197977	0.0922068	0.0634731	798	368	1429
2	mouse	italiana	30	M	1	27	7337	28	italiana	studied	studied	0.0991659	low	id3113	-0.0437125	-0.011683	0.0264983	722	423	1089
2	mouse	malcontento	30	M	0	23	7356	24	malcontento	studied	studied	0.191215	high	id3257	0.762054	0.178895	0.136099	2081	34	2873
2	mouse	malumore	30	M	1	57	7382	60	malumore	weakly	new	0.177447	new_high	id3364	-0.0358407	-0.0100797	0.0262465	1232	612	1583
2	mouse	medicina	30	M	0	89	7368	90	medicina	unrelated	new	-0.00401542	new_low	id3426	0.790223	0.328309	0.246412	1736	347	3110
2	mouse	mondiali	30	M	0	60	7299	61	mondiali	weakly	new	0.0335083	new_low	id3574	0.61235	0.205979	0.209875	952	257	1764
2	mouse	nera	30	M	0	6	7359	7	nera	studied	studied	0.0311142	low	id3759	0.772042	0.210816	0.213635	811	325	1880
2	mouse	nero	30	M	0	71	7309	72	nero	weakly	new	0.0752351	new_low	id3778	0.133931	0.0476025	0.0766659	1604	265	2228
2	mouse	neve	30	M	1	18	7369	19	neve	studied	studied	0.294562	high	id3874	0.0740164	0.0397214	0.072873	595	325	1372
2	mouse	nicotina	30	M	1	2	7346	3	nicotina	studied	studied	0.281271	high	id3906	0.513335	0.125857	0.133531	1278	1	1818
2	mouse	nuvola	30	M	1	93	7322	94	nuvola	unrelated	new	0.0329137	new_low	id4017	0.0551581	0.0269676	0.0566052	875	500	1541
2	mouse	pane	30	M	0	74	7354	75	pane	critical	new	0.18648	new_high	id4280	0.0216063	0.00203104	0.0275552	821	687	1367
2	mouse	pasta	30	M	1	39	7331	40	pasta	studied	studied	0.0669416	low	id4356	0.0431432	0.0232446	0.0280508	888	694	1270
2	mouse	paura	30	M	1	46	7357	47	paura	studied	studied	0.0671453	low	id4409	0.0803675	0.0460635	0.122186	938	554	1345
2	mouse	pistola	30	M	0	62	7348	63	pistola	weakly	new	0.198514	new_high	id4684	0.461907	0.15412	0.128246	929	15	1624
2	mouse	pungere	30	M	1	67	7350	66	pungere	weakly	new	0.109731	new_low	id4699	0.0949074	0.0268484	0.0588745	944	736	1346
2	mouse	rabbia	30	M	0	73	7318	74	rabbia	critical	new	0.336919	new_high	id4928	0.653182	0.190989	0.313173	1081	234	2532
2	mouse	ragno	30	M	0	82	7376	83	ragno	critical	new	0.120114	new_high	id4981	0.465518	0.0532369	0.0613861	742	549	1492
2	mouse	rapinatore	30	M	1	29	7328	30	rapinatore	studied	studied	0.262715	high	id5058	0.0566643	0.0275737	0.0570747	1716	1077	2076
2	mouse	ritmo	30	M	0	13	7367	14	ritmo	studied	studied	0.0634174	low	id5122	-0.0390325	-0.00941358	0.0489158	817	484	1195
2	mouse	sciare	30	M	0	59	7362	58	sciare	weakly	new	0.173985	new_high	id5341	0.570067	0.177236	0.111824	715	278	1458
2	mouse	sedia	30	M	0	72	7345	73	sedia	critical	new	0.265765	new_high	id5541	0.93286	0.217652	0.144625	805	340	1534
2	mouse	studio	30	M	0	54	7319	53	studio	weakly	new	0.00710693	new_low	id5638	0.739233	0.0645658	0.291663	2486	139	3395
2	mouse	suono	30	M	1	50	7308	55	suono	weakly	new	0.183261	new_high	id5698	0.0971995	0.0169804	0.0498324	1965	264	2819
2	mouse	tabacco	30	M	1	1	7333	2	tabacco	studied	studied	0.294959	high	id5779	0.0338558	0.0145893	0.077067	901	318	1587
2	mouse	tavolo	30	M	1	8	7341	9	tavolo	studied	studied	0.150165	high	id5845	0.0297039	0.0140608	0.0973906	591	362	1076
2	mouse	tela	30	M	1	44	7361	45	tela	studied	studied	0.103417	low	id5904	0.0964568	0.0360288	0.095125	854	445	1603
2	mouse	torrente	30	M	0	42	7364	43	torrente	studied	studied	0.225135	high	id6071	0.107587	0.0344367	0.160743	1187	55	1909
2	mouse	treno	30	M	0	87	7349	88	treno	unrelated	new	0.0948613	new_low	id6108	0.070992	0.0285292	0.0313097	1373	144	1810
2	mouse	valle	30	M	0	64	7374	69	valle	weakly	new	0.110262	new_high	id6210	-0.0683249	-0.022413	0.0252399	945	569	1408
3	mouse	accendere	28	F	0	49	6701	50	accendere	weakly	new	0.123531	new_high	id0001	-0.0623422	-0.01305	0.0498754	646	163	1146
3	mouse	ago	28	F	0	78	6638	79	ago	critical	new	0.0902663	new_low	id0107	-0.0949144	-0.0251895	0.0639271	650	78	1194
3	mouse	alza	28	F	0	26	6687	27	alza	studied	studied	0.00982718	low	id0138	0.0622772	0.028921	0.0295183	1550	1	1911
3	mouse	arpa	28	F	1	15	6700	16	arpa	studied	studied	0.117059	high	id0203	0.499384	0.0394063	0.171998	1079	180	1961
3	mouse	assassino	28	F	1	31	6705	32	assassino	studied	studied	0.21554	high	id0311	-0.0512394	-0.0213267	0.0785321	813	79	1262
3	mouse	bandiera	28	F	1	76	6718	77	bandiera	critical	new	0.136611	new_high	id0465	0.0342869	0.00319487	0.0253642	696	79	1129
3	mouse	bellezza	28	F	0	90	6689	91	bellezza	unrelated	new	0.0828436	new_low	id0501	0.0543386	0.000645573	0.195729	1993	578	2525
3	mouse	caramella	28	F	0	84	6686	85	caramella	unrelated	new	0.0434853	new_low	id0766	0.0792046	0.0171532	0.105742	934	680	1428
3	mouse	carcere	28	F	0	63	6679	64	carcere	weakly	new	0.341269	new_high	id0825	-0.0915735	-0.0184534	0.0809691	1012	113	1928
3	mouse	chilo	28	F	0	68	6693	67	chilo	weakly	new	0.106473	new_low	id0878	-0.0393437	-0.0163679	0.0322361	1146	796	1994
3	mouse	chitarra	28	F	0	51	6673	56	chitarra	weakly	new	0.0946603	new_low	id0975	0.0220993	0.00288882	0.0803518	1062	79	1545
3	mouse	colpa	28	F	0	56	6708	59	colpa	weakly	new	0.122852	new_high	id1060	0.0344716	0.0115449	0.10031	600	46	1128
3	mouse	coltello	28	F	0	69	6681	68	coltello	weakly	new	0.0302692	new_low	id1126	0.0346775	0.00956876	0.111813	983	79	1577
3	mouse	comoda	28	F	1	55	6656	54	comoda	weakly	new	0.125996	new_high	id1179	0.734024	0.156808	0.215269	1015	616	1797
3	mouse	concerto	28	F	1	12	6696	13	concerto	studied	studied	0.110327	low	id1256	1.12155	-0.159118	0.174742	1298	1	2943
3	mouse	coperta	28	F	0	17	6694	18	coperta	studied	studied	0.134089	high	id1322	-0.064827	-0.0268377	0.109282	1233	1	2243
3	mouse	cucire	28	F	1	34	6669	35	cucire	studied	studied	0.0751325	low	id1331	0.0122993	0.00283563	0.053581	1078	779	2294
3	mouse	denti	28	F	0	86	6640	87	denti	unrelated	new	0.088561	new_low	id1449	0.0942914	0.0259349	0.0598785	1215	879	1761
3	mouse	desiderio	28	F	0	85	6631	86	desiderio	unrelated	new	0.00361786	new_low	id1467	0.0653969	0.0047891	0.0846366	1013	164	1512
3	mouse	detriti	28	F	0	65	6672	70	detriti	weakly	new	0.089794	new_low	id1559	-0.105632	-0.0440402	0.0707599	849	95	1428
3	mouse	diga	28	F	1	41	6716	42	diga	studied	studied	0.155954	high	id1643	-0.117609	-0.0458861	0.0795376	779	647	1293
3	mouse	filo	28	F	0	32	6685	33	filo	studied	studied	0.0742088	low	id1756	0.800805	-0.956188	0.163853	633	1	3726
3	mouse	fobia	28	F	0	70	6658	71	fobia	weakly	new	0.316921	new_high	id1917	0.143816	0.0625214	0.095089	916	779	1876
3	mouse	foce	28	F	1	40	6646	41	foce	studied	studied	0.171496	high	id1969	0.0411588	-0.00291451	0.0526617	1329	331	1695
3	mouse	foglio	28	F	1	5	6660	6	foglio	studied	studied	0.0914023	low	id2034	-0.0879599	-0.0387727	0.0758642	2215	196	2776
3	mouse	freddo	28	F	0	75	6712	76	freddo	critical	new	0.258941	new_high	id2075	0.259335	0.0262959	0.092296	684	47	1228
3	mouse	fumo	28	F	0	81	6647	82	fumo	critical	new	0.372624	new_high	id2183	0.107757	0.0524974	0.0465041	667	47	1112
3	mouse	furfante	28	F	1	28	6637	29	furfante	studied	studied	0.191389	high	id2254	-0.043425	-0.0112911	0.120439	834	63	1518
3	mouse	ghiaccio	28	F	0	16	6659	17	ghiaccio	studied	studied	0.177297	high	id2377	-0.124792	-0.0422137	0.0876009	862	380	1528
3	mouse	gigante	28	F	0	88	6688	89	gigante	unrelated	new	0.0795229	new_low	id2448	0.0245484	0.00936557	0.0688054	745	678	1627
3	mouse	grafia	28	F	0	53	6642	52	grafia	weakly	new	0.113236	new_high	id2514	0.0426357	0.0105543	0.0402188	751	1	1692
3	mouse	imbestialire	28	F	1	21	6719	22	imbestialire	studied	studied	0.0998333	low	id2556	-0.0345445	-0.00792568	0.0548571	766	97	1178
3	mouse	inchiostro	28	F	1	4	6670	5	inchiostro	studied	studied	0.0780921	low	id2607	-0.0586842	-0.0284006	0.0428161	878	730	1628
3	mouse	innalzare	28	F	0	61	6632	62	innalzare	weakly	new	0.00654864	new_low	id2734	-0.104871	-0.0450052	0.02629	968	148	2434
3	mouse	inquinamento	28	F	0	3	6625	4	inquinamento	studied	studied	0.126225	high	id2790	0.671589	0.224943	0.121664	1404	435	2785
3	mouse	insetto	28	F	1	45	6702	46	insetto	studied	studied	0.0955809	low	id2916	-0.0828118	-0.027924	0.0551685	796	296	1278
3	mouse	ira	28	F	1	20	6707	21	ira	studied	studied	0.222094	high	id2949	0.0624728	0.0252272	0.0684644	1033	112	1513
3	mouse	italia	28	F	1	24	6628	25	italia	studied	studied	0.0730751	low	id3007	0.245732	0.0567635	0.178595	1415	565	2053
3	mouse	ladro	28	F	0	83	6690	84	ladro	critical	new	0.26846	new_high	id3162	0.0356179	0.0133303	0.0265339	1728	96	2477
3	mouse	lievito	28	F	1	37	6676	38	lievito	studied	studied	0.0807639	low	id3195	-0.0893338	-0.0345336	0.0584571	796	230	1344
3	mouse	malcontento	28	F	1	23	6717	24	malcontento	studied	studied	0.191215	high	id3256	0.704827	0.188185	0.154151	864	1	2490
3	mouse	malumore	28	F	0	57	6684	60	malumore	weakly	new	0.177447	new_high	id3377	0.28757	0.0535374	0.221425	593	244	1165
3	mouse	medicina	28	F	0	89	6627	90	medicina	unrelated	new	-0.00401542	new_low	id3400	0.128041	0.0584178	0.185596	1150	18	1661
3	mouse	monarca	28	F	0	92	6661	93	monarca	unrelated	new	0.00502085	new_low	id3506	0.667447	0.262046	0.117603	885	647	1868
3	mouse	mondiali	28	F	0	60	6699	61	mondiali	weakly	new	0.0335083	new_low	id3520	0.0415129	0.00700189	0.0833656	911	829	1511
3	mouse	musica	28	F	0	77	6675	78	musica	critical	new	0.230956	new_high	id3589	-0.0249622	0.00516462	0.0803338	1176	61	1575
3	mouse	naso	28	F	0	58	6652	57	naso	weakly	new	0.0711203	new_low	id3702	0.0636311	0.0319029	0.0556857	741	1	1090
3	mouse	nera	28	F	0	6	6691	7	nera	studied	studied	0.0311142	low	id3748	0.0734857	0.0316379	0.0250091	2065	1	4142
3	mouse	nero	28	F	0	71	6649	72	nero	weakly	new	0.0752351	new_low	id3828	0.0222166	0.00878172	0.0503108	596	529	1444
3	mouse	nicotina	28	F	1	2	6651	3	nicotina	studied	studied	0.281271	high	id3963	0.487356	0.136879	0.0591889	714	181	1380
3	mouse	nuvola	28	F	0	93	6674	94	nuvola	unrelated	new	0.0329137	new_low	id3978	-0.0625015	-0.019405	0.0480847	1132	145	1577
3	mouse	odio	28	F	0	22	6635	23	odio	studied	studied	0.143163	high	id4043	-0.199918	-0.0873873	0.176803	700	47	1426
3	mouse	onore	28	F	0	94	6678	95	onore	unrelated	new	-0.018156	new_low	id4167	-0.0659055	-0.00899392	0.0542421	764	114	1263
3	mouse	paglia	28	F	1	10	6709	11	paglia	studied	studied	0.0780426	low	id4191	-0.199544	-0.074354	0.0679439	779	180	1195
3	mouse	pane	28	F	0	74	6692	75	pane	critical	new	0.18648	new_high	id4266	0.0728604	0.039958	0.0297367	2099	1862	2510
3	mouse	pasta	28	F	1	39	6643	40	pasta	studied	studied	0.0669416	low	id4310	0.0598827	0.0225313	0.127362	580	1	1261
3	mouse	penna	28	F	1	80	6657	81	penna	critical	new	0.111418	new_high	id4462	-0.0693689	0.00298011	0.0796773	806	539	1239
3	mouse	pesce	28	F	0	43	6636	44	pesce	studied	studied	0.0818065	low	id4556	0.745005	0.343691	0.157392	1246	597	2110
3	mouse	pipa	28	F	0	0	6664	1	pipa	studied	studied	0.279572	high	id4559	0.948498	0.0373165	0.144982	1241	622	4200
3	mouse	pungere	28	F	0	67	6667	66	pungere	weakly	new	0.109731	new_low	id4751	-0.0489942	-0.0187071	0.0528078	1228	330	2660
3	mouse	punta	28	F	1	33	6663	34	punta	studied	studied	0.00436849	low	id4767	-0.163915	-0.0622951	0.106483	1200	113	1945
3	mouse	puzza	28	F	0	48	6711	49	puzza	weakly	new	0.114233	new_high	id4839	0.0913334	0.0432296	0.0886709	962	180	1377
3	mouse	rabbia	28	F	0	73	6704	74	rabbia	critical	new	0.336919	new_high	id4908	-0.0503874	-0.00526276	0.029053	700	1	1127
3	mouse	ragno	28	F	0	82	6683	83	ragno	critical	new	0.120114	new_high	id5019	0.510918	0.0884577	0.163273	717	512	1478
3	mouse	rapinatore	28	F	1	29	6662	30	rapinatore	studied	studied	0.262715	high	id5056	-0.0259012	-0.00415808	0.053569	748	163	1112
3	mouse	ritmo	28	F	1	13	6641	14	ritmo	studied	studied	0.0634174	low	id5139	-0.0184177	0.00214891	0.0249779	801	96	1168
3	mouse	scarpa	28	F	0	95	6713	96	scarpa	unrelated	new	0.0371697	new_low	id5180	0.0592992	0.0260545	0.0353801	962	1	1378
3	mouse	scassinare	28	F	1	30	6665	31	scassinare	studied	studied	0.211322	high	id5257	-0.0298727	0.0135134	0.120006	1163	113	1496
3	mouse	sciare	28	F	0	59	6671	58	sciare	weakly	new	0.173985	new_high	id5302	-0.100305	-0.0551865	0.0687721	783	630	1411
3	mouse	scuola	28	F	0	7	6697	8	scuola	studied	studied	0.074117	low	id5440	0.0946466	0.0561758	0.0586918	832	1	1560
3	mouse	sedia	28	F	0	72	6714	73	sedia	critical	new	0.265765	new_high	id5496	0.700183	0.305136	0.190974	1121	89	1837
3	mouse	studio	28	F	0	54	6677	53	studio	weakly	new	0.00710693	new_low	id5649	0.0304675	0.00566185	0.0580488	763	65	1279
3	mouse	suono	28	F	0	50	6720	55	suono	weakly	new	0.183261	new_high	id5744	0.0646155	0.0174696	0.0262741	554	96	929
3	mouse	tabacco	28	F	0	1	6654	2	tabacco	studied	studied	0.294959	high	id5802	0.2006	0.0588426	0.121485	583	46	1162
3	mouse	tavolo	28	F	0	8	6645	9	tavolo	studied	studied	0.150165	high	id5832	-0.10531	-0.0346751	0.0581753	781	163	1234
3	mouse	tela	28	F	1	44	6682	45	tela	studied	studied	0.103417	low	id5910	0.132919	0.0333878	0.0590142	695	79	1211
3	mouse	tiepido	28	F	0	19	6715	20	tiepido	studied	studied	0.147686	high	id6007	-0.0549342	-0.0137513	0.0573265	946	630	1396
3	mouse	torrente	28	F	1	42	6634	43	torrente	studied	studied	0.225135	high	id6078	1.14359	1.13502	0.188993	618	297	1530
3	mouse	treno	28	F	0	87	6668	88	treno	unrelated	new	0.0948613	new_low	id6093	0.662027	0.240884	0.0668787	1645	1229	2309
3	mouse	valle	28	F	0	64	6698	69	valle	weakly	new	0.110262	new_high	id6189	0.0743096	0.0367271	0.0558573	733	146	1295
3	mouse	vento	28	F	0	25	6666	26	vento	studied	studied	0.102266	low	id6332	0.0651286	0.0232506	0.0514109	562	462	1494
4	mouse	accendere	28	F	0	49	7015	50	accendere	weakly	new	0.123531	new_high	id0058	0.0330853	-0.00290512	0.0420482	649	366	932
4	mouse	ago	28	F	0	78	7062	79	ago	critical	new	0.0902663	new_low	id0082	0.0774305	0.038648	0.0689589	348	232	832
4	mouse	alza	28	F	1	26	7090	27	alza	studied	studied	0.00982718	low	id0196	0.73694	0.15761	0.175955	618	181	1197
4	mouse	arpa	28	F	1	15	7038	16	arpa	studied	studied	0.117059	high	id0251	0.701666	0.281574	0.161917	682	300	1299
4	mouse	assassino	28	F	0	31	7078	32	assassino	studied	studied	0.21554	high	id0277	0.30778	0.0335914	0.213172	832	233	1349
4	mouse	astuccio	28	F	0	52	7013	51	astuccio	weakly	new	0.170973	new_high	id0368	0.0511971	0.0197998	0.0650077	566	467	1115
4	mouse	bandiera	28	F	1	76	7046	77	bandiera	critical	new	0.136611	new_high	id0467	0.568358	0.238257	0.108994	783	383	1599
4	mouse	bellezza	28	F	0	90	7087	91	bellezza	unrelated	new	0.0828436	new_low	id0517	0.0645131	0.031259	0.104849	466	116	1165
4	mouse	buono	28	F	0	38	7047	39	buono	studied	studied	0.137259	high	id0584	0.228628	0.122969	0.054619	499	133	1115
4	mouse	caldo	28	F	0	36	7022	37	caldo	studied	studied	0.113019	high	id0627	0.838294	0.247438	0.130526	682	433	1332
4	mouse	cammello	28	F	1	35	7009	36	cammello	studied	studied	0.0734182	low	id0696	0.77805	0.0506636	0.0908048	1763	347	2829
4	mouse	caramella	28	F	0	84	7037	85	caramella	unrelated	new	0.0434853	new_low	id0782	0.0851772	0.0494505	0.0698418	399	66	1032
4	mouse	carcere	28	F	1	63	7036	64	carcere	weakly	new	0.341269	new_high	id0809	0.77608	0.227081	0.0659123	715	299	2081
4	mouse	chilo	28	F	0	68	7029	67	chilo	weakly	new	0.106473	new_low	id0879	0.0505227	0.0246871	0.0455792	532	433	1015
4	mouse	chitarra	28	F	0	51	7012	56	chitarra	weakly	new	0.0946603	new_low	id0937	-0.0497563	-0.0171498	0.0245684	898	116	1348
4	mouse	colpa	28	F	0	56	7016	59	colpa	weakly	new	0.122852	new_high	id1018	0.0957411	0.0540852	0.0736697	599	67	1032
4	mouse	coltello	28	F	0	69	7091	68	coltello	weakly	new	0.0302692	new_low	id1093	-0.034029	-0.00118784	0.0304448	532	315	898
4	mouse	comoda	28	F	1	55	7100	54	comoda	weakly	new	0.125996	new_high	id1152	0.397611	0.137076	0.134293	486	65	1037
4	mouse	concerto	28	F	1	12	7104	13	concerto	studied	studied	0.110327	low	id1235	0.0667226	0.028606	0.103202	283	148	920
4	mouse	denti	28	F	0	86	7065	87	denti	unrelated	new	0.088561	new_low	id1420	0.0995491	0.0404981	0.0741423	415	199	881
4	mouse	detriti	28	F	0	65	7035	70	detriti	weakly	new	0.089794	new_low	id1557	0.069516	0.0272278	0.0315047	480	415	1280
4	mouse	diga	28	F	0	41	7028	42	diga	studied	studied	0.155954	high	id1632	0.0813652	0.0383578	0.0843754	565	349	1197
4	mouse	equita	28	F	0	91	7041	92	equit√†	unrelated	new	0.0155481	new_low	id1674	-0.0270937	0.00196845	0.0526741	563	364	1213
4	mouse	filo	28	F	1	32	7072	33	filo	studied	studied	0.0742088	low	id1795	0.775492	0.292117	0.262269	715	66	1432
4	mouse	fobia	28	F	0	70	7073	71	fobia	weakly	new	0.316921	new_high	id1896	0.0912204	0.00684543	0.200309	498	182	1248
4	mouse	foce	28	F	1	40	7049	41	foce	studied	studied	0.171496	high	id1964	0.696143	0.26317	0.168576	666	200	1299
4	mouse	foglio	28	F	0	5	7103	6	foglio	studied	studied	0.0914023	low	id2026	0.753435	0.291643	0.140941	798	48	1380
4	mouse	freddo	28	F	0	75	7093	76	freddo	critical	new	0.258941	new_high	id2099	0.122018	-0.000508415	0.068012	802	532	1380
4	mouse	fumo	28	F	1	81	7064	82	fumo	critical	new	0.372624	new_high	id2131	0.228589	0.0943227	0.0629251	416	317	932
4	mouse	gambe	28	F	0	9	7070	10	gambe	studied	studied	0.187139	high	id2264	0.16765	0.0731031	0.105741	399	250	848
4	mouse	gigante	28	F	0	88	7030	89	gigante	unrelated	new	0.0795229	new_low	id2411	0.099601	0.0570044	0.180475	648	49	1031
4	mouse	grafia	28	F	0	53	7034	52	grafia	weakly	new	0.113236	new_high	id2461	-0.0461091	-0.00637988	0.111855	348	199	1298
4	mouse	imbestialire	28	F	0	21	7054	22	imbestialire	studied	studied	0.0998333	low	id2572	0.129763	-0.120875	0.318925	2116	167	3415
4	mouse	inchiostro	28	F	1	4	7102	5	inchiostro	studied	studied	0.0780921	low	id2621	0.163001	0.0819089	0.0943549	515	148	1080
4	mouse	iniezione	28	F	0	66	7056	65	iniezione	weakly	new	0.0786617	new_low	id2668	0.125663	0.0444376	0.142188	582	216	1131
4	mouse	innalzare	28	F	0	61	7050	62	innalzare	weakly	new	0.00654864	new_low	id2756	0.22062	0.0809744	0.197922	899	182	1514
4	mouse	inquinamento	28	F	1	3	7027	4	inquinamento	studied	studied	0.126225	high	id2850	0.715379	0.298214	0.100357	749	349	1298
4	mouse	insetto	28	F	0	45	7042	46	insetto	studied	studied	0.0955809	low	id2897	0.38783	0.0179904	0.338638	815	249	1464
4	mouse	ira	28	F	0	20	7101	21	ira	studied	studied	0.222094	high	id2947	0.761696	0.32391	0.238473	1035	65	1665
4	mouse	italia	28	F	0	24	7025	25	italia	studied	studied	0.0730751	low	id3022	0.85549	0.111223	0.144726	948	283	1599
4	mouse	italiana	28	F	1	27	7099	28	italiana	studied	studied	0.0991659	low	id3058	0.388118	0.125983	0.203258	532	65	1197
4	mouse	malumore	28	F	0	57	7089	60	malumore	weakly	new	0.177447	new_high	id3334	-0.0569072	-0.0158659	0.140939	501	64	1063
4	mouse	medicina	28	F	0	89	7044	90	medicina	unrelated	new	-0.00401542	new_low	id3416	0.16386	0.0428725	0.144346	515	299	965
4	mouse	monarca	28	F	0	92	7066	93	monarca	unrelated	new	0.00502085	new_low	id3483	0.0835383	0.0446648	0.07664	416	301	933
4	mouse	musica	28	F	1	77	7067	78	musica	critical	new	0.230956	new_high	id3599	0.585511	0.240244	0.127137	582	350	1198
4	mouse	naso	28	F	0	58	7096	57	naso	weakly	new	0.0711203	new_low	id3644	0.0508144	0.0200369	0.0693369	501	148	980
4	mouse	nera	28	F	0	6	7092	7	nera	studied	studied	0.0311142	low	id3726	0.690422	0.227941	0.132586	568	332	1148
4	mouse	nero	28	F	1	71	7097	72	nero	weakly	new	0.0752351	new_low	id3807	0.163037	0.0553768	0.0859527	381	83	1281
4	mouse	neve	28	F	0	18	7061	19	neve	studied	studied	0.294562	high	id3864	0.0627147	0.00651835	0.121607	381	82	982
4	mouse	nicotina	28	F	1	2	7086	3	nicotina	studied	studied	0.281271	high	id3918	0.160756	0.0657682	0.0939318	381	79	959
4	mouse	nuvola	28	F	0	93	7069	94	nuvola	unrelated	new	0.0329137	new_low	id3980	0.75616	0.277453	0.112623	764	198	1364
4	mouse	odio	28	F	1	22	7019	23	odio	studied	studied	0.143163	high	id4100	0.447176	0.150723	0.0387483	617	301	1233
4	mouse	onore	28	F	0	94	7058	95	onore	unrelated	new	-0.018156	new_low	id4112	-0.100249	-0.0392168	0.0564947	582	216	1048
4	mouse	paglia	28	F	1	10	7095	11	paglia	studied	studied	0.0780426	low	id4219	0.760235	0.242458	0.177277	936	32	1597
4	mouse	pane	28	F	1	74	7021	75	pane	critical	new	0.18648	new_high	id4277	0.237666	0.0742588	0.0482974	631	382	1398
4	mouse	paura	28	F	0	46	7032	47	paura	studied	studied	0.0671453	low	id4367	-0.0755707	-0.0242777	0.0588983	399	266	898
4	mouse	penna	28	F	0	80	7031	81	penna	critical	new	0.111418	new_high	id4431	0.0643887	0.02241	0.0375311	431	115	897
4	mouse	pipa	28	F	1	0	7084	1	pipa	studied	studied	0.279572	high	id4578	0.510297	0.162349	0.200989	300	130	1168
4	mouse	pistola	28	F	0	62	7076	63	pistola	weakly	new	0.198514	new_high	id4624	0.319552	0.102856	0.219795	630	47	1146
4	mouse	pungere	28	F	0	67	7045	66	pungere	weakly	new	0.109731	new_low	id4738	0.0244185	0.00628688	0.0857119	565	249	948
4	mouse	punta	28	F	0	33	7014	34	punta	studied	studied	0.00436849	low	id4759	-0.0301744	-0.000189473	0.0255279	499	317	816
4	mouse	puzza	28	F	0	48	7048	49	puzza	weakly	new	0.114233	new_high	id4882	0.0593889	0.033107	0.028539	378	212	911
4	mouse	rabbia	28	F	0	73	7043	74	rabbia	critical	new	0.336919	new_high	id4945	-0.0227895	-0.0023144	0.038544	515	366	1131
4	mouse	ragno	28	F	1	82	7023	83	ragno	critical	new	0.120114	new_high	id4985	0.755056	0.0531541	0.23935	1564	399	2331
4	mouse	ritmo	28	F	1	13	7071	14	ritmo	studied	studied	0.0634174	low	id5153	0.220868	0.0663683	0.0988244	532	99	1214
4	mouse	scarpa	28	F	0	95	7052	96	scarpa	unrelated	new	0.0371697	new_low	id5193	0.181815	0.0881499	0.199454	482	266	1148
4	mouse	scassinare	28	F	0	30	7085	31	scassinare	studied	studied	0.211322	high	id5254	0.122408	0.0250159	0.0925516	419	132	947
4	mouse	sciare	28	F	0	59	7039	58	sciare	weakly	new	0.173985	new_high	id5319	0.105444	0.0455517	0.0785718	482	66	915
4	mouse	scomoda	28	F	1	11	7055	12	scomoda	studied	studied	0.057159	low	id5373	0.657474	0.237858	0.16732	782	83	1249
4	mouse	scuola	28	F	1	7	7020	8	scuola	studied	studied	0.074117	low	id5429	0.0976323	0.0398174	0.119325	548	32	1097
4	mouse	sedia	28	F	1	72	7060	73	sedia	critical	new	0.265765	new_high	id5553	0.772482	0.250081	0.256928	1731	66	2731
4	mouse	strumento	28	F	1	14	7077	15	strumento	studied	studied	0.0512009	low	id5569	0.3381	0.107112	0.0691533	516	117	982
4	mouse	suono	28	F	1	50	7083	55	suono	weakly	new	0.183261	new_high	id5692	0.651647	0.214646	0.113477	732	98	1330
4	mouse	tabacco	28	F	1	1	7063	2	tabacco	studied	studied	0.294959	high	id5803	0.647777	0.210325	0.0632309	598	366	1081
4	mouse	tavolo	28	F	1	8	7079	9	tavolo	studied	studied	0.150165	high	id5860	0.0958838	0.0488182	0.158385	615	1	1131
4	mouse	tela	28	F	0	44	7075	45	tela	studied	studied	0.103417	low	id5913	0.284764	0.0819247	0.156626	482	234	1065
4	mouse	tiepido	28	F	1	19	7040	20	tiepido	studied	studied	0.147686	high	id5982	0.676236	0.230775	0.100056	648	216	1198
4	mouse	torrente	28	F	0	42	7068	43	torrente	studied	studied	0.225135	high	id6046	0.101705	0.0353258	0.175	383	84	1349
4	mouse	treno	28	F	0	87	7098	88	treno	unrelated	new	0.0948613	new_low	id6136	0.0835064	0.028185	0.063881	414	198	1181
4	mouse	valle	28	F	0	64	7024	69	valle	weakly	new	0.110262	new_high	id6215	0.360426	0.151312	0.0787958	565	382	1114
4	mouse	velenoso	28	F	1	47	7080	48	velenoso	studied	studied	0.120532	high	id6266	0.738655	0.255454	0.195387	681	215	1199
4	mouse	vento	28	F	1	25	7010	26	vento	studied	studied	0.102266	low	id6308	0.643165	-0.00604897	0.179048	1150	50	1832
5	mouse	accendere	30	M	0	49	6834	50	accendere	weakly	new	0.123531	new_high	id0041	0.25374	0.0976409	0.127138	531	51	1264
5	mouse	ago	30	M	1	78	6910	79	ago	critical	new	0.0902663	new_low	id0077	0.306391	0.106494	0.0876274	381	1	1081
5	mouse	alza	30	M	1	26	6865	27	alza	studied	studied	0.00982718	low	id0149	0.517945	0.114884	0.131661	749	1	1266
5	mouse	arpa	30	M	1	15	6833	16	arpa	studied	studied	0.117059	high	id0259	0.18727	0.0747128	0.0425258	314	66	899
5	mouse	assassino	30	M	0	31	6883	32	assassino	studied	studied	0.21554	high	id0325	0.787505	0.196979	0.283188	999	50	1749
5	mouse	astuccio	30	M	0	52	6836	51	astuccio	weakly	new	0.170973	new_high	id0350	0.24562	0.0987465	0.0313274	548	33	932
5	mouse	bandiera	30	M	1	76	6874	77	bandiera	critical	new	0.136611	new_high	id0425	0.324605	0.121923	0.0802457	600	84	1183
5	mouse	bellezza	30	M	0	90	6817	91	bellezza	unrelated	new	0.0828436	new_low	id0509	0.701112	0.119934	0.184278	1212	213	1946
5	mouse	buono	30	M	0	38	6856	39	buono	studied	studied	0.137259	high	id0589	0.575435	0.117946	0.105586	628	12	1094
5	mouse	caldo	30	M	0	36	6855	37	caldo	studied	studied	0.113019	high	id0606	0.235863	0.0940563	0.0934642	448	32	949
5	mouse	cammello	30	M	1	35	6845	36	cammello	studied	studied	0.0734182	low	id0686	0.347699	0.133036	0.118763	315	49	1031
5	mouse	caramella	30	M	0	84	6890	85	caramella	unrelated	new	0.0434853	new_low	id0737	0.736551	0.164894	0.253159	767	50	1400
5	mouse	carcere	30	M	1	63	6882	64	carcere	weakly	new	0.341269	new_high	id0820	0.759787	0.150498	0.333979	1183	34	1733
5	mouse	chilo	30	M	0	68	6909	67	chilo	weakly	new	0.106473	new_low	id0880	0.384277	0.116158	0.178647	782	50	1250
5	mouse	chitarra	30	M	0	51	6885	56	chitarra	weakly	new	0.0946603	new_low	id0944	0.557318	0.0746694	0.228919	949	66	1433
5	mouse	colpa	30	M	0	56	6859	59	colpa	weakly	new	0.122852	new_high	id1001	0.782475	0.19577	0.0934746	633	67	1217
5	mouse	coltello	30	M	0	69	6869	68	coltello	weakly	new	0.0302692	new_low	id1106	0.701498	0.185209	0.138731	667	84	1116
5	mouse	comoda	30	M	1	55	6863	54	comoda	weakly	new	0.125996	new_high	id1147	0.750327	0.137882	0.243831	982	16	1465
5	mouse	concerto	30	M	1	12	6830	13	concerto	studied	studied	0.110327	low	id1228	0.354307	0.130556	0.0617256	298	33	1049
5	mouse	coperta	30	M	1	17	6858	18	coperta	studied	studied	0.134089	high	id1288	0.612883	0.180615	0.0610723	532	66	1132
5	mouse	cucire	30	M	0	34	6905	35	cucire	studied	studied	0.0751325	low	id1375	0.523133	0.111209	0.273224	1382	32	2001
5	mouse	denti	30	M	0	86	6900	87	denti	unrelated	new	0.088561	new_low	id1399	0.373417	0.107226	0.0643352	616	66	1134
5	mouse	desiderio	30	M	0	85	6840	86	desiderio	unrelated	new	0.00361786	new_low	id1490	0.577942	0.161719	0.163276	716	33	1149
5	mouse	detriti	30	M	0	65	6896	70	detriti	weakly	new	0.089794	new_low	id1543	0.58671	0.148832	0.108958	516	16	1033
5	mouse	diga	30	M	1	41	6877	42	diga	studied	studied	0.155954	high	id1612	0.610218	0.0779333	0.269617	749	51	1266
5	mouse	equita	30	M	0	91	6820	92	equit√†	unrelated	new	0.0155481	new_low	id1705	0.428	0.137748	0.180225	765	49	1198
5	mouse	fiume	30	M	0	79	6824	80	fiume	critical	new	0.251286	new_high	id1849	0.380489	0.144086	0.0888116	466	50	1184
5	mouse	fobia	30	M	0	70	6864	71	fobia	weakly	new	0.316921	new_high	id1876	0.512821	0.113484	0.150282	584	51	1149
5	mouse	foce	30	M	1	40	6888	41	foce	studied	studied	0.171496	high	id1983	0.575937	0.166619	0.157893	682	65	1264
5	mouse	foglio	30	M	1	5	6835	6	foglio	studied	studied	0.0914023	low	id2018	0.168647	0.0807823	0.125515	315	83	899
5	mouse	freddo	30	M	1	75	6872	76	freddo	critical	new	0.258941	new_high	id2103	0.430336	0.126251	0.0896637	532	32	1148
5	mouse	fumo	30	M	1	81	6860	82	fumo	critical	new	0.372624	new_high	id2175	0.331405	0.12666	0.0614948	250	34	849
5	mouse	furfante	30	M	1	28	6827	29	furfante	studied	studied	0.191389	high	id2241	0.753154	0.135196	0.168607	915	84	1382
5	mouse	gambe	30	M	0	9	6848	10	gambe	studied	studied	0.187139	high	id2301	0.227343	0.0796132	0.174617	300	66	1633
5	mouse	ghiaccio	30	M	0	16	6828	17	ghiaccio	studied	studied	0.177297	high	id2383	0.771929	0.205756	0.204413	650	16	1866
5	mouse	gigante	30	M	0	88	6822	89	gigante	unrelated	new	0.0795229	new_low	id2412	0.28147	0.130486	0.111942	533	33	966
5	mouse	grafia	30	M	0	53	6887	52	grafia	weakly	new	0.113236	new_high	id2517	0.35053	0.12776	0.118156	633	17	1100
5	mouse	imbestialire	30	M	1	21	6901	22	imbestialire	studied	studied	0.0998333	low	id2590	0.323275	0.131558	0.222896	299	66	1733
5	mouse	inchiostro	30	M	1	4	6852	5	inchiostro	studied	studied	0.0780921	low	id2643	0.351279	0.137207	0.0675764	515	49	1015
5	mouse	iniezione	30	M	0	66	6897	65	iniezione	weakly	new	0.0786617	new_low	id2659	0.583727	0.155795	0.0870697	700	50	1282
5	mouse	innalzare	30	M	0	61	6850	62	innalzare	weakly	new	0.00654864	new_low	id2749	0.180505	0.0769388	0.0843811	348	49	1033
5	mouse	inquinamento	30	M	1	3	6849	4	inquinamento	studied	studied	0.126225	high	id2851	0.34554	0.132659	0.0846016	285	16	931
5	mouse	insetto	30	M	1	45	6823	46	insetto	studied	studied	0.0955809	low	id2893	0.340952	0.151128	0.127656	448	49	1015
5	mouse	ira	30	M	0	20	6881	21	ira	studied	studied	0.222094	high	id2959	0.282249	0.116188	0.0321849	381	48	1064
5	mouse	italia	30	M	1	24	6870	25	italia	studied	studied	0.0730751	low	id2992	0.24321	0.0965838	0.0945069	415	49	948
5	mouse	italiana	30	M	1	27	6868	28	italiana	studied	studied	0.0991659	low	id3061	0.479914	0.103512	0.129812	632	1	1149
5	mouse	ladro	30	M	1	83	6875	84	ladro	critical	new	0.26846	new_high	id3114	0.291401	0.118451	0.0710959	300	34	982
5	mouse	lievito	30	M	1	37	6842	38	lievito	studied	studied	0.0807639	low	id3184	0.554582	0.154554	0.228235	633	50	1216
5	mouse	malcontento	30	M	1	23	6821	24	malcontento	studied	studied	0.191215	high	id3252	0.287445	0.117743	0.0666914	465	50	1016
5	mouse	malumore	30	M	1	57	6854	60	malumore	weakly	new	0.177447	new_high	id3335	0.228769	0.0988335	0.105963	282	50	1015
5	mouse	medicina	30	M	0	89	6907	90	medicina	unrelated	new	-0.00401542	new_low	id3408	0.767895	0.153095	0.233847	1233	67	1900
5	mouse	monarca	30	M	0	92	6884	93	monarca	unrelated	new	0.00502085	new_low	id3496	0.492118	0.126642	0.154029	599	50	1316
5	mouse	mondiali	30	M	0	60	6908	61	mondiali	weakly	new	0.0335083	new_low	id3544	0.66836	0.185904	0.213852	734	51	1217
5	mouse	musica	30	M	1	77	6904	78	musica	critical	new	0.230956	new_high	id3583	0.605142	0.147303	0.159751	648	49	1183
5	mouse	naso	30	M	0	58	6832	57	naso	weakly	new	0.0711203	new_low	id3647	0.396626	0.145573	0.139802	350	84	966
5	mouse	nera	30	M	1	6	6902	7	nera	studied	studied	0.0311142	low	id3735	0.153657	0.076593	0.0735812	465	1	916
5	mouse	nero	30	M	0	71	6861	72	nero	weakly	new	0.0752351	new_low	id3811	0.715343	0.194501	0.112537	599	50	1100
5	mouse	neve	30	M	0	18	6853	19	neve	studied	studied	0.294562	high	id3901	0.353968	0.127031	0.0331477	315	32	881
5	mouse	nicotina	30	M	1	2	6886	3	nicotina	studied	studied	0.281271	high	id3965	0.315263	0.116661	0.0943273	514	1	2032
5	mouse	nuvola	30	M	0	93	6906	94	nuvola	unrelated	new	0.0329137	new_low	id4021	0.623638	0.158203	0.154844	649	1	1215
5	mouse	odio	30	M	1	22	6879	23	odio	studied	studied	0.143163	high	id4092	0.298488	0.112583	0.0544793	483	50	1249
5	mouse	onore	30	M	0	94	6825	95	onore	unrelated	new	-0.018156	new_low	id4134	0.516852	0.134061	0.16419	766	65	1299
5	mouse	paglia	30	M	1	10	6841	11	paglia	studied	studied	0.0780426	low	id4194	0.268551	0.105426	0.0562105	499	66	965
5	mouse	pane	30	M	1	74	6895	75	pane	critical	new	0.18648	new_high	id4258	0.213073	0.0899172	0.0870961	365	66	848
5	mouse	pasta	30	M	1	39	6889	40	pasta	studied	studied	0.0669416	low	id4315	0.386701	0.129974	0.104134	600	84	1116
5	mouse	paura	30	M	1	46	6876	47	paura	studied	studied	0.0671453	low	id4406	0.211544	0.0938034	0.0888651	416	84	1100
5	mouse	penna	30	M	1	80	6826	81	penna	critical	new	0.111418	new_high	id4472	0.211041	0.0964642	0.0331902	532	67	1015
5	mouse	pesce	30	M	1	43	6857	44	pesce	studied	studied	0.0818065	low	id4500	0.265463	0.10466	0.0878137	332	83	965
5	mouse	pipa	30	M	1	0	6894	1	pipa	studied	studied	0.279572	high	id4570	0.333121	0.15879	0.156512	466	49	999
5	mouse	pistola	30	M	0	62	6912	63	pistola	weakly	new	0.198514	new_high	id4627	0.34696	0.129896	0.161709	532	1	1133
5	mouse	pungere	30	M	1	67	6898	66	pungere	weakly	new	0.109731	new_low	id4744	0.227937	0.0929157	0.0998118	516	51	1099
5	mouse	punta	30	M	1	33	6866	34	punta	studied	studied	0.00436849	low	id4768	0.259442	0.113366	0.0789639	333	1	1082
5	mouse	puzza	30	M	0	48	6829	49	puzza	weakly	new	0.114233	new_high	id4867	0.798125	0.209223	0.140164	715	51	1215
5	mouse	rabbia	30	M	1	73	6880	74	rabbia	critical	new	0.336919	new_high	id4936	0.223315	0.0910549	0.0657638	316	49	932
5	mouse	ragno	30	M	1	82	6831	83	ragno	critical	new	0.120114	new_high	id5000	0.203087	0.0901089	0.0948553	483	49	1016
5	mouse	rapinatore	30	M	0	29	6819	30	rapinatore	studied	studied	0.262715	high	id5051	0.77375	0.203213	0.347922	1134	33	1733
5	mouse	ritmo	30	M	0	13	6844	14	ritmo	studied	studied	0.0634174	low	id5095	0.387664	0.146525	0.0400525	300	49	898
5	mouse	scarpa	30	M	0	95	6839	96	scarpa	unrelated	new	0.0371697	new_low	id5163	0.74007	0.170216	0.0929929	633	67	1216
5	mouse	scassinare	30	M	0	30	6899	31	scassinare	studied	studied	0.211322	high	id5293	0.295014	0.104868	0.0926459	515	49	1132
5	mouse	sciare	30	M	0	59	6851	58	sciare	weakly	new	0.173985	new_high	id5339	0.714102	0.153454	0.143657	650	100	1299
5	mouse	scomoda	30	M	1	11	6871	12	scomoda	studied	studied	0.057159	low	id5414	0.574248	0.107959	0.0799403	667	84	1166
5	mouse	scuola	30	M	1	7	6873	8	scuola	studied	studied	0.074117	low	id5426	0.283524	0.113085	0.0654262	315	50	949
5	mouse	sedia	30	M	1	72	6911	73	sedia	critical	new	0.265765	new_high	id5538	0.230067	0.076706	0.0515272	583	83	1115
5	mouse	strumento	30	M	1	14	6893	15	strumento	studied	studied	0.0512009	low	id5566	0.228782	0.0828204	0.104911	564	65	1231
5	mouse	studio	30	M	1	54	6847	53	studio	weakly	new	0.00710693	new_low	id5635	0.28031	0.108441	0.100546	334	84	1016
5	mouse	suono	30	M	0	50	6846	55	suono	weakly	new	0.183261	new_high	id5736	0.415402	0.157406	0.160343	448	33	1132
5	mouse	tabacco	30	M	1	1	6891	2	tabacco	studied	studied	0.294959	high	id5765	0.28702	0.100442	0.0434125	448	82	932
5	mouse	tavolo	30	M	1	8	6903	9	tavolo	studied	studied	0.150165	high	id5830	0.748584	0.0923084	0.268264	1333	16	1882
5	mouse	tiepido	30	M	1	19	6837	20	tiepido	studied	studied	0.147686	high	id5970	0.376396	0.144531	0.0319771	299	66	916
5	mouse	torrente	30	M	1	42	6867	43	torrente	studied	studied	0.225135	high	id6024	0.664853	0.122785	0.0667771	649	50	1200
5	mouse	treno	30	M	0	87	6838	88	treno	unrelated	new	0.0948613	new_low	id6100	0.27753	0.112538	0.0455487	365	84	816
5	mouse	valle	30	M	0	64	6862	69	valle	weakly	new	0.110262	new_high	id6159	0.743459	0.174381	0.168679	1000	83	1716
5	mouse	velenoso	30	M	1	47	6878	48	velenoso	studied	studied	0.120532	high	id6270	0.711299	0.0632671	0.198424	899	84	1482
5	mouse	vento	30	M	1	25	6843	26	vento	studied	studied	0.102266	low	id6347	0.614773	0.104691	0.0720229	732	83	1231
6	mouse	accendere	30	M	0	49	6980	50	accendere	weakly	new	0.123531	new_high	id0044	0.826527	0.238383	0.091216	1363	108	2190
6	mouse	ago	30	M	1	78	6936	79	ago	critical	new	0.0902663	new_low	id0071	0.164064	0.132657	0.193117	4438	566	4975
6	mouse	alza	30	M	1	26	6957	27	alza	studied	studied	0.00982718	low	id0150	0.504162	0.299321	0.0386761	683	307	1396
6	mouse	arpa	30	M	1	15	6953	16	arpa	studied	studied	0.117059	high	id0269	0.689209	0.206277	0.0826651	1048	414	1943
6	mouse	assassino	30	M	0	31	6930	32	assassino	studied	studied	0.21554	high	id0320	0.232433	0.0882941	0.0483572	1219	321	1799
6	mouse	astuccio	30	M	0	52	6913	51	astuccio	weakly	new	0.170973	new_high	id0358	0.0575695	0.00366635	0.150351	1197	833	2292
6	mouse	bandiera	30	M	1	76	7008	77	bandiera	critical	new	0.136611	new_high	id0439	0.0988077	0.0164693	0.0330468	762	85	1441
6	mouse	bellezza	30	M	0	90	6991	91	bellezza	unrelated	new	0.0828436	new_low	id0481	0.0698881	0.0156869	0.0658552	825	529	1586
6	mouse	buono	30	M	0	38	6975	39	buono	studied	studied	0.137259	high	id0576	-0.191623	-0.0930252	0.0762833	887	1	1668
6	mouse	caldo	30	M	1	36	6993	37	caldo	studied	studied	0.113019	high	id0621	-0.052747	-0.0228068	0.0424392	738	471	1384
6	mouse	cammello	30	M	1	35	6959	36	cammello	studied	studied	0.0734182	low	id0704	0.699976	0.229393	0.119216	924	185	1716
6	mouse	caramella	30	M	0	84	6956	85	caramella	unrelated	new	0.0434853	new_low	id0759	0.10695	0.0252372	0.142734	1386	1	2240
6	mouse	carcere	30	M	0	63	7007	64	carcere	weakly	new	0.341269	new_high	id0865	0.0251279	-0.00564406	0.0568839	1300	304	1604
6	mouse	chilo	30	M	0	68	6985	67	chilo	weakly	new	0.106473	new_low	id0924	0.574965	0.360224	0.0824917	1494	1	2216
6	mouse	chitarra	30	M	0	51	6955	56	chitarra	weakly	new	0.0946603	new_low	id0942	0.99768	0.34014	0.0862958	1233	563	2361
6	mouse	colpa	30	M	0	56	6973	59	colpa	weakly	new	0.122852	new_high	id1004	1.22468	0.226796	0.296611	503	134	2141
6	mouse	coltello	30	M	0	69	6976	68	coltello	weakly	new	0.0302692	new_low	id1077	0.75848	0.234327	0.264602	1876	300	3239
6	mouse	comoda	30	M	0	55	6996	54	comoda	weakly	new	0.125996	new_high	id1171	0.322523	0.157834	0.104443	1239	1	2021
6	mouse	concerto	30	M	0	12	6965	13	concerto	studied	studied	0.110327	low	id1234	0.102135	0.0411496	0.1031	875	278	1787
6	mouse	coperta	30	M	1	17	6918	18	coperta	studied	studied	0.134089	high	id1287	0.0570082	0.0260247	0.139735	1575	46	1947
6	mouse	cucire	30	M	1	34	6941	35	cucire	studied	studied	0.0751325	low	id1344	0.491023	0.264565	0.140026	1011	462	2170
6	mouse	denti	30	M	0	86	6992	87	denti	unrelated	new	0.088561	new_low	id1422	0.0453426	0.0108397	0.0661398	1044	663	1566
6	mouse	desiderio	30	M	0	85	6998	86	desiderio	unrelated	new	0.00361786	new_low	id1524	0.0371059	0.00969866	0.0634862	933	319	1551
6	mouse	detriti	30	M	0	65	6919	70	detriti	weakly	new	0.089794	new_low	id1581	-0.0196881	-0.00540839	0.0343815	1610	377	2302
6	mouse	diga	30	M	0	41	6932	42	diga	studied	studied	0.155954	high	id1606	-0.0674684	-0.0253516	0.0254405	1733	910	2128
6	mouse	equita	30	M	0	91	6949	92	equit√†	unrelated	new	0.0155481	new_low	id1680	0.142365	0.0795	0.0845423	946	120	1578
6	mouse	filo	30	M	1	32	6914	33	filo	studied	studied	0.0742088	low	id1784	1.14314	0.243726	0.189571	836	338	3965
6	mouse	fiume	30	M	1	79	6961	80	fiume	critical	new	0.251286	new_high	id1822	0.39182	0.141071	0.118223	926	143	1789
6	mouse	fobia	30	M	0	70	6942	71	fobia	weakly	new	0.316921	new_high	id1874	0.580273	0.160269	0.0834613	992	1	1886
6	mouse	foce	30	M	1	40	7001	41	foce	studied	studied	0.171496	high	id1959	0.0947698	0.0441691	0.122838	927	365	1883
6	mouse	foglio	30	M	1	5	6952	6	foglio	studied	studied	0.0914023	low	id2006	0.474777	0.126634	0.0784716	1118	257	1879
6	mouse	freddo	30	M	1	75	6945	76	freddo	critical	new	0.258941	new_high	id2108	0.356053	0.170792	0.0353167	963	341	1870
6	mouse	fumo	30	M	0	81	6950	82	fumo	critical	new	0.372624	new_high	id2189	0.176366	0.0801493	0.0648629	825	421	1703
6	mouse	furfante	30	M	1	28	6987	29	furfante	studied	studied	0.191389	high	id2242	0.699696	0.276196	0.245212	2833	348	3684
6	mouse	gambe	30	M	0	9	6964	10	gambe	studied	studied	0.187139	high	id2279	-0.0786519	0.00165219	0.0704307	959	67	1644
6	mouse	ghiaccio	30	M	0	16	6966	17	ghiaccio	studied	studied	0.177297	high	id2365	0.0447299	-0.0038859	0.10148	1252	432	2034
6	mouse	gigante	30	M	0	88	6954	89	gigante	unrelated	new	0.0795229	new_low	id2446	-0.0700326	-0.016833	0.0412288	1068	473	1563
6	mouse	grafia	30	M	0	53	6981	52	grafia	weakly	new	0.113236	new_high	id2488	0.0573161	0.0363744	0.0496951	933	1	1539
6	mouse	imbestialire	30	M	1	21	6934	22	imbestialire	studied	studied	0.0998333	low	id2573	0.222299	0.0586938	0.114009	5783	84	6468
6	mouse	inchiostro	30	M	1	4	6915	5	inchiostro	studied	studied	0.0780921	low	id2637	0.235742	0.122842	0.270724	695	45	1719
6	mouse	iniezione	30	M	1	66	6927	65	iniezione	weakly	new	0.0786617	new_low	id2685	0.665939	0.37522	0.0715664	1110	37	1974
6	mouse	innalzare	30	M	1	61	6922	62	innalzare	weakly	new	0.00654864	new_low	id2757	0.90581	0.345464	0.0324034	2049	380	3406
6	mouse	inquinamento	30	M	0	3	6944	4	inquinamento	studied	studied	0.126225	high	id2794	0.0586749	0.0128072	0.159326	1064	39	1981
6	mouse	insetto	30	M	1	45	6994	46	insetto	studied	studied	0.0955809	low	id2872	0.0891109	0.0451558	0.073374	952	401	1421
6	mouse	ira	30	M	1	20	6923	21	ira	studied	studied	0.222094	high	id2960	0.0955718	0.0272692	0.0418509	965	426	1531
6	mouse	italia	30	M	1	24	6960	25	italia	studied	studied	0.0730751	low	id2983	0.633085	0.250593	0.300435	979	240	2292
6	mouse	italiana	30	M	0	27	7000	28	italiana	studied	studied	0.0991659	low	id3107	-0.0540927	-0.0251066	0.0815537	1545	93	1926
6	mouse	ladro	30	M	1	83	6974	84	ladro	critical	new	0.26846	new_high	id3129	-0.109212	-0.0235706	0.0605241	946	206	1715
6	mouse	lievito	30	M	1	37	7004	38	lievito	studied	studied	0.0807639	low	id3219	0.0440988	0.00821092	0.054591	920	97	1552
6	mouse	malcontento	30	M	0	23	6928	24	malcontento	studied	studied	0.191215	high	id3268	0.746699	0.267931	0.109016	1897	43	2638
6	mouse	malumore	30	M	1	57	6968	60	malumore	weakly	new	0.177447	new_high	id3370	-0.118779	-0.0383453	0.0587311	1004	34	1609
6	mouse	medicina	30	M	0	89	6967	90	medicina	unrelated	new	-0.00401542	new_low	id3418	-0.0636456	-0.0172916	0.0522207	1661	459	2283
6	mouse	monarca	30	M	0	92	6979	93	monarca	unrelated	new	0.00502085	new_low	id3477	0.373643	0.227487	0.0487329	1247	349	2059
6	mouse	mondiali	30	M	0	60	6990	61	mondiali	weakly	new	0.0335083	new_low	id3529	0.0825818	0.0310381	0.0601773	1261	933	1716
6	mouse	musica	30	M	1	77	6938	78	musica	critical	new	0.230956	new_high	id3577	0.0989139	-0.0254652	0.249726	2068	477	4933
6	mouse	naso	30	M	0	58	6963	57	naso	weakly	new	0.0711203	new_low	id3669	0.533109	-0.0667674	0.108137	1005	396	1864
6	mouse	nera	30	M	0	6	6931	7	nera	studied	studied	0.0311142	low	id3713	0.525966	0.210221	0.122924	1123	510	2052
6	mouse	nero	30	M	1	71	6939	72	nero	weakly	new	0.0752351	new_low	id3808	0.0537049	0.0309363	0.0528425	787	73	1504
6	mouse	neve	30	M	1	18	6920	19	neve	studied	studied	0.294562	high	id3849	0.12253	0.0630781	0.0997379	858	156	1781
6	mouse	nicotina	30	M	0	2	6935	3	nicotina	studied	studied	0.281271	high	id3941	0.0816397	-1.19e-05	0.0579935	1099	135	1734
6	mouse	odio	30	M	1	22	6972	23	odio	studied	studied	0.143163	high	id4042	-0.170951	-0.0747833	0.0661462	922	132	1586
6	mouse	onore	30	M	0	94	6948	95	onore	unrelated	new	-0.018156	new_low	id4127	0.729282	0.33758	0.096228	995	527	1907
6	mouse	paglia	30	M	1	10	6995	11	paglia	studied	studied	0.0780426	low	id4198	0.783074	0.128159	0.175565	1016	189	1711
6	mouse	pane	30	M	0	74	6970	75	pane	critical	new	0.18648	new_high	id4275	0.19746	0.09262	0.0957698	642	113	1421
6	mouse	pasta	30	M	0	39	7002	40	pasta	studied	studied	0.0669416	low	id4331	-0.0663352	-0.0127818	0.0556444	1113	414	1670
6	mouse	paura	30	M	1	46	6978	47	paura	studied	studied	0.0671453	low	id4368	0.611307	0.192463	0.108577	1030	30	1862
6	mouse	penna	30	M	1	80	7003	81	penna	critical	new	0.111418	new_high	id4486	0.698808	0.0547587	0.208196	2775	294	3393
6	mouse	pesce	30	M	0	43	7005	44	pesce	studied	studied	0.0818065	low	id4536	-0.0715931	-0.0253652	0.0364818	706	1	1468
6	mouse	pipa	30	M	1	0	6999	1	pipa	studied	studied	0.279572	high	id4591	0.267778	0.0906889	0.061179	730	43	1502
6	mouse	pistola	30	M	0	62	6921	63	pistola	weakly	new	0.198514	new_high	id4626	0.0793645	0.0206138	0.0272107	1554	61	2333
6	mouse	pungere	30	M	1	67	6929	66	pungere	weakly	new	0.109731	new_low	id4694	1.00458	0.0623686	0.28392	1186	1	2176
6	mouse	punta	30	M	1	33	6946	34	punta	studied	studied	0.00436849	low	id4763	0.698328	0.292142	0.0568405	1271	305	2026
6	mouse	puzza	30	M	0	48	6947	49	puzza	weakly	new	0.114233	new_high	id4837	-0.0668667	-0.0219218	0.0754869	945	292	1447
6	mouse	rabbia	30	M	0	73	6924	74	rabbia	critical	new	0.336919	new_high	id4944	0.775675	0.314348	0.179201	1069	455	2353
6	mouse	ragno	30	M	1	82	6951	83	ragno	critical	new	0.120114	new_high	id5014	0.0593771	0.0067766	0.0293152	718	381	1186
6	mouse	rapinatore	30	M	0	29	6917	30	rapinatore	studied	studied	0.262715	high	id5031	0.774069	0.275457	0.338213	2584	506	3349
6	mouse	ritmo	30	M	0	13	6962	14	ritmo	studied	studied	0.0634174	low	id5110	-0.0653794	-0.0163659	0.0461041	876	1	1484
6	mouse	scarpa	30	M	0	95	6933	96	scarpa	unrelated	new	0.0371697	new_low	id5204	0.0363721	0.0102548	0.0536412	1221	398	2120
6	mouse	scassinare	30	M	1	30	6997	31	scassinare	studied	studied	0.211322	high	id5276	1.1014	0.696429	0.122402	751	1	1845
6	mouse	sciare	30	M	0	59	6943	58	sciare	weakly	new	0.173985	new_high	id5312	0.844175	0.099567	0.169234	1281	46	2454
6	mouse	scomoda	30	M	0	11	6986	12	scomoda	studied	studied	0.057159	low	id5419	0.0396746	0.00191159	0.0473435	844	1	1361
6	mouse	scuola	30	M	0	7	6925	8	scuola	studied	studied	0.074117	low	id5490	-0.0805751	-0.0171661	0.172133	949	34	2397
6	mouse	sedia	30	M	0	72	6969	73	sedia	critical	new	0.265765	new_high	id5507	0.110067	0.0310593	0.0530957	1006	481	1664
6	mouse	strumento	30	M	0	14	6989	15	strumento	studied	studied	0.0512009	low	id5560	0.0962122	0.0500938	0.0691742	1012	252	1486
6	mouse	studio	30	M	0	54	6982	53	studio	weakly	new	0.00710693	new_low	id5656	-0.0529827	-0.00723097	0.0775218	714	43	1549
6	mouse	suono	30	M	0	50	6926	55	suono	weakly	new	0.183261	new_high	id5737	0.76792	0.194682	0.16864	1461	70	3028
6	mouse	tabacco	30	M	0	1	6983	2	tabacco	studied	studied	0.294959	high	id5810	-0.0233966	0.000973172	0.078168	848	337	1845
6	mouse	tavolo	30	M	1	8	6977	9	tavolo	studied	studied	0.150165	high	id5838	0.112892	0.052931	0.114464	701	344	1569
6	mouse	tela	30	M	1	44	6940	45	tela	studied	studied	0.103417	low	id5924	0.107886	0.0677066	0.0929348	826	501	1666
6	mouse	tiepido	30	M	0	19	6971	20	tiepido	studied	studied	0.147686	high	id5960	0.189972	0.0598382	0.109552	669	1	1521
6	mouse	torrente	30	M	1	42	6984	43	torrente	studied	studied	0.225135	high	id6072	0.0702814	0.028968	0.0907599	1087	44	1623
6	mouse	treno	30	M	0	87	6988	88	treno	unrelated	new	0.0948613	new_low	id6127	0.277177	0.105996	0.0862681	814	33	1388
6	mouse	velenoso	30	M	1	47	6937	48	velenoso	studied	studied	0.120532	high	id6256	0.141002	0.0691486	0.0666351	1040	122	1961
6	mouse	vento	30	M	1	25	6958	26	vento	studied	studied	0.102266	low	id6339	0.457061	0.204052	0.189364	844	389	1831
7	mouse	accendere	31	F	0	49	8053	50	accendere	weakly	new	0.123531	new_high	id0022	0.232534	0.111132	0.115759	1270	1033	2281
7	mouse	ago	31	F	1	78	8013	79	ago	critical	new	0.0902663	new_low	id0100	0.254056	0.145496	0.089198	615	316	1165
7	mouse	alza	31	F	1	26	8061	27	alza	studied	studied	0.00982718	low	id0190	0.731833	0.0887586	0.178223	716	331	1463
7	mouse	assassino	31	F	1	31	8012	32	assassino	studied	studied	0.21554	high	id0287	0.000828703	0.00031893	0.0215062	1864	1850	2498
7	mouse	astuccio	31	F	0	52	8030	51	astuccio	weakly	new	0.170973	new_high	id0349	0.533941	0.191961	0.219129	565	99	2164
7	mouse	bandiera	31	F	1	76	7994	77	bandiera	critical	new	0.136611	new_high	id0441	-0.0785254	-0.0233719	0.117388	630	97	1569
7	mouse	cammello	31	F	1	35	7974	36	cammello	studied	studied	0.0734182	low	id0720	-0.0668304	0.0230899	0.134928	2760	1374	3923
7	mouse	caramella	31	F	0	84	8042	85	caramella	unrelated	new	0.0434853	new_low	id0738	0.816009	0.0663525	0.12908	745	346	1845
7	mouse	carcere	31	F	1	63	8057	64	carcere	weakly	new	0.341269	new_high	id0814	0.814875	0.178482	0.178114	1034	267	1648
7	mouse	chilo	31	F	0	68	7984	67	chilo	weakly	new	0.106473	new_low	id0892	0.635633	0.250584	0.156557	750	412	1778
7	mouse	chitarra	31	F	1	51	7983	56	chitarra	weakly	new	0.0946603	new_low	id0985	0.110776	0.0404964	0.11061	467	248	1780
7	mouse	colpa	31	F	1	56	8054	59	colpa	weakly	new	0.122852	new_high	id1051	0.0617044	0.0263889	0.0483186	1331	1216	2998
7	mouse	coltello	31	F	0	69	7972	68	coltello	weakly	new	0.0302692	new_low	id1130	0.0623047	0.0336934	0.051332	420	233	1598
7	mouse	comoda	31	F	1	55	8028	54	comoda	weakly	new	0.125996	new_high	id1168	0.090597	0.0354154	0.134285	415	233	2198
7	mouse	coperta	31	F	0	17	8063	18	coperta	studied	studied	0.134089	high	id1318	1.02428	0.102778	0.165201	2704	99	3582
7	mouse	cucire	31	F	1	34	7993	35	cucire	studied	studied	0.0751325	low	id1362	0.00260435	0.00102795	0.02174	1163	1148	1547
7	mouse	denti	31	F	0	86	8027	87	denti	unrelated	new	0.088561	new_low	id1434	0.730648	0.181457	0.219554	730	364	1614
7	mouse	desiderio	31	F	0	85	8025	86	desiderio	unrelated	new	0.00361786	new_low	id1480	0.596759	0.189466	0.145151	792	1	1457
7	mouse	diga	31	F	1	41	8043	42	diga	studied	studied	0.155954	high	id1599	0.779529	0.23069	0.111879	1730	1714	3319
7	mouse	equita	31	F	0	91	7971	92	equit√†	unrelated	new	0.0155481	new_low	id1723	-0.000192049	-7.72e-05	0.02174	1661	1646	2394
7	mouse	filo	31	F	1	32	8010	33	filo	studied	studied	0.0742088	low	id1766	0.258743	0.149959	0.0952141	1200	98	1797
7	mouse	fobia	31	F	0	70	8040	71	fobia	weakly	new	0.316921	new_high	id1878	0.748754	0.241578	0.125523	703	399	1414
7	mouse	foce	31	F	1	40	8051	41	foce	studied	studied	0.171496	high	id1947	0.541984	0.124438	0.0619245	914	465	1398
7	mouse	freddo	31	F	1	75	8020	76	freddo	critical	new	0.258941	new_high	id2082	0.72219	0.290597	0.1816	433	150	1228
7	mouse	fumo	31	F	1	81	7997	82	fumo	critical	new	0.372624	new_high	id2165	0.060813	0.0115895	0.0364252	467	299	1030
7	mouse	furfante	31	F	1	28	8029	29	furfante	studied	studied	0.191389	high	id2224	0.685171	0.20196	0.194997	1178	79	2061
7	mouse	gambe	31	F	1	9	7995	10	gambe	studied	studied	0.187139	high	id2287	-0.0712518	-0.0146977	0.0622866	616	96	1862
7	mouse	ghiaccio	31	F	1	16	8005	17	ghiaccio	studied	studied	0.177297	high	id2341	0.676448	0.303988	0.112977	598	279	1229
7	mouse	gigante	31	F	0	88	7975	89	gigante	unrelated	new	0.0795229	new_low	id2430	0.570922	0.199026	0.193384	752	306	1847
7	mouse	grafia	31	F	0	53	8047	52	grafia	weakly	new	0.113236	new_high	id2478	0.700505	0.244264	0.0834369	686	265	1131
7	mouse	imbestialire	31	F	0	21	8058	22	imbestialire	studied	studied	0.0998333	low	id2579	0.0779968	0.0302984	0.0587205	430	314	1146
7	mouse	inchiostro	31	F	1	4	8045	5	inchiostro	studied	studied	0.0780921	low	id2639	0.807591	0.0491229	0.318752	1012	286	2380
7	mouse	iniezione	31	F	0	66	8004	65	iniezione	weakly	new	0.0786617	new_low	id2699	0.585897	0.176625	0.219613	899	332	1488
7	mouse	innalzare	31	F	0	61	8018	62	innalzare	weakly	new	0.00654864	new_low	id2737	0.901734	0.0747972	0.200436	980	148	2830
7	mouse	insetto	31	F	1	45	7979	46	insetto	studied	studied	0.0955809	low	id2882	0.108626	0.0476616	0.301475	481	148	2214
7	mouse	ira	31	F	1	20	7982	21	ira	studied	studied	0.222094	high	id2974	0.0300888	0.01619	0.14436	418	197	1130
7	mouse	italiana	31	F	1	27	8007	28	italiana	studied	studied	0.0991659	low	id3055	1.15535	0.944587	0.196673	382	115	1114
7	mouse	lievito	31	F	0	37	8008	38	lievito	studied	studied	0.0807639	low	id3227	0.22214	0.0772767	0.157154	606	205	4071
7	mouse	malcontento	31	F	0	23	8044	24	malcontento	studied	studied	0.191215	high	id3266	0.64133	0.169295	0.149414	801	413	1545
7	mouse	malumore	31	F	0	57	8006	60	malumore	weakly	new	0.177447	new_high	id3323	0.741133	0.122098	0.290979	1864	1264	4315
7	mouse	medicina	31	F	0	89	7989	90	medicina	unrelated	new	-0.00401542	new_low	id3429	0.650932	0.170321	0.145731	1033	1	1714
7	mouse	monarca	31	F	0	92	8022	93	monarca	unrelated	new	0.00502085	new_low	id3456	-0.144697	0.0451895	0.0917654	1882	1434	3501
7	mouse	mondiali	31	F	0	60	7987	61	mondiali	weakly	new	0.0335083	new_low	id3575	0.408476	0.107242	0.0895083	621	316	1488
7	mouse	musica	31	F	1	77	8017	78	musica	critical	new	0.230956	new_high	id3597	0.66916	0.261671	0.104886	414	198	1531
7	mouse	naso	31	F	0	58	8041	57	naso	weakly	new	0.0711203	new_low	id3693	0.730079	0.224374	0.116022	871	299	1537
7	mouse	nera	31	F	1	6	8038	7	nera	studied	studied	0.0311142	low	id3718	-0.112779	-0.0315651	0.102036	3334	1	3779
7	mouse	nero	31	F	0	71	7990	72	nero	weakly	new	0.0752351	new_low	id3800	0.209042	0.0811506	0.071958	497	132	1097
7	mouse	nicotina	31	F	1	2	8039	3	nicotina	studied	studied	0.281271	high	id3934	0.266511	0.0792734	0.0910746	665	281	1396
7	mouse	nuvola	31	F	1	93	8026	94	nuvola	unrelated	new	0.0329137	new_low	id4012	0.460767	0.145764	0.111855	650	183	1472
7	mouse	odio	31	F	1	22	7992	23	odio	studied	studied	0.143163	high	id4096	-0.0397383	-0.00251715	0.0906482	1631	1149	2231
7	mouse	onore	31	F	0	94	8000	95	onore	unrelated	new	-0.018156	new_low	id4150	0.124684	0.0581387	0.0966268	434	199	1066
7	mouse	paura	31	F	1	46	7976	47	paura	studied	studied	0.0671453	low	id4402	0.569565	0.198291	0.191825	597	265	1587
7	mouse	penna	31	F	0	80	8002	81	penna	critical	new	0.111418	new_high	id4467	0.846269	0.222834	0.309375	964	265	2465
7	mouse	pipa	31	F	1	0	7988	1	pipa	studied	studied	0.279572	high	id4601	-0.119293	-0.0364793	0.0580561	688	382	1217
7	mouse	pungere	31	F	0	67	8055	66	pungere	weakly	new	0.109731	new_low	id4728	0.683695	0.103391	0.182322	1051	316	1747
7	mouse	punta	31	F	0	33	8016	34	punta	studied	studied	0.00436849	low	id4792	0.672227	0.308857	0.154532	746	263	1513
7	mouse	puzza	31	F	0	48	8050	49	puzza	weakly	new	0.114233	new_high	id4830	0.299332	0.099994	0.117628	583	364	1747
7	mouse	rabbia	31	F	1	73	8011	74	rabbia	critical	new	0.336919	new_high	id4942	-0.0740061	0.000586414	0.0917565	615	99	998
7	mouse	ragno	31	F	1	82	7996	83	ragno	critical	new	0.120114	new_high	id4967	-0.18352	-0.0489592	0.0982571	763	230	1230
7	mouse	rapinatore	31	F	1	29	8021	30	rapinatore	studied	studied	0.262715	high	id5093	0.522315	0.236369	0.161208	528	114	1528
7	mouse	ritmo	31	F	0	13	7999	14	ritmo	studied	studied	0.0634174	low	id5135	0.625849	0.20132	0.203828	663	115	1613
7	mouse	scarpa	31	F	0	95	8034	96	scarpa	unrelated	new	0.0371697	new_low	id5188	0.762217	0.273078	0.164329	1079	314	2046
7	mouse	scomoda	31	F	1	11	8001	12	scomoda	studied	studied	0.057159	low	id5415	0.629656	0.250209	0.164355	518	315	2447
7	mouse	scuola	31	F	0	7	8032	8	scuola	studied	studied	0.074117	low	id5450	0.151243	0.0736223	0.0532712	616	97	2462
7	mouse	sedia	31	F	1	72	7978	73	sedia	critical	new	0.265765	new_high	id5534	0.0662592	0.0305144	0.131576	686	216	1868
7	mouse	studio	31	F	0	54	8035	53	studio	weakly	new	0.00710693	new_low	id5631	0.430684	0.155841	0.12628	615	298	1530
7	mouse	suono	31	F	1	50	8059	55	suono	weakly	new	0.183261	new_high	id5709	0.686571	0.0987907	0.109516	1915	965	2514
7	mouse	tabacco	31	F	1	1	7998	2	tabacco	studied	studied	0.294959	high	id5771	0.00893386	-0.00238637	0.0522928	2150	1731	2446
7	mouse	tavolo	31	F	0	8	8037	9	tavolo	studied	studied	0.150165	high	id5821	0.781917	0.269056	0.178616	1350	614	2146
7	mouse	tiepido	31	F	1	19	8048	20	tiepido	studied	studied	0.147686	high	id5981	0.832442	0.200369	0.093281	632	333	1348
7	mouse	torrente	31	F	1	42	7980	43	torrente	studied	studied	0.225135	high	id6081	0.10294	0.0547612	0.0581146	532	200	1182
7	mouse	treno	31	F	0	87	8031	88	treno	unrelated	new	0.0948613	new_low	id6109	0.691859	0.265699	0.258862	813	1	1947
7	mouse	valle	31	F	0	64	8060	69	valle	weakly	new	0.110262	new_high	id6208	0.850042	0.000186465	0.246411	1330	447	2945
7	mouse	velenoso	31	F	1	47	8014	48	velenoso	studied	studied	0.120532	high	id6268	-0.0632989	-0.0172333	0.129048	418	200	1581
8	mouse	accendere	22	F	0	49	11031	50	accendere	weakly	new	0.123531	new_high	id0030	-0.0820142	-0.00318186	0.0260498	1184	115	1618
8	mouse	ago	22	F	1	78	10975	79	ago	critical	new	0.0902663	new_low	id0094	-0.0898975	0.0303323	0.0687651	731	398	1084
8	mouse	alza	22	F	1	26	10961	27	alza	studied	studied	0.00982718	low	id0161	0.140646	0.0769461	0.114274	480	80	1032
8	mouse	arpa	22	F	0	15	11022	16	arpa	studied	studied	0.117059	high	id0218	0.574744	0.209614	0.228331	1032	648	1850
8	mouse	assassino	22	F	0	31	11004	32	assassino	studied	studied	0.21554	high	id0328	0.885191	0.231279	0.111943	1033	666	1717
8	mouse	astuccio	22	F	0	52	11008	51	astuccio	weakly	new	0.170973	new_high	id0388	0.146468	0.0547085	0.213613	631	216	1650
8	mouse	bandiera	22	F	1	76	10949	77	bandiera	critical	new	0.136611	new_high	id0416	-0.10658	-0.00672779	0.0916499	850	548	1250
8	mouse	bellezza	22	F	0	90	10968	91	bellezza	unrelated	new	0.0828436	new_low	id0494	-0.102593	-0.00212784	0.130136	749	29	1284
8	mouse	buono	22	F	0	38	11006	39	buono	studied	studied	0.137259	high	id0588	0.255516	-0.00517915	0.114613	1049	401	1685
8	mouse	caldo	22	F	1	36	10941	37	caldo	studied	studied	0.113019	high	id0619	0.803808	0.331227	0.0884273	1166	80	1867
8	mouse	cammello	22	F	1	35	10965	36	cammello	studied	studied	0.0734182	low	id0670	-0.0824821	0.00154754	0.108983	784	465	1218
8	mouse	caramella	22	F	1	84	10973	85	caramella	unrelated	new	0.0434853	new_low	id0736	0.657405	0.21057	0.0904521	966	499	1567
8	mouse	carcere	22	F	0	63	11011	64	carcere	weakly	new	0.341269	new_high	id0812	0.206629	0.0784423	0.102579	849	1	1533
8	mouse	chilo	22	F	0	68	10969	67	chilo	weakly	new	0.106473	new_low	id0871	-0.115521	0.0173963	0.0886407	765	147	1233
8	mouse	chitarra	22	F	0	51	11025	56	chitarra	weakly	new	0.0946603	new_low	id0959	0.204102	0.0858135	0.111261	730	566	1283
8	mouse	colpa	22	F	0	56	11016	59	colpa	weakly	new	0.122852	new_high	id1026	-0.176825	-0.0608833	0.0296165	730	547	1682
8	mouse	coltello	22	F	0	69	10942	68	coltello	weakly	new	0.0302692	new_low	id1074	0.0561599	-0.0173928	0.0835775	1033	115	1351
8	mouse	comoda	22	F	1	55	11033	54	comoda	weakly	new	0.125996	new_high	id1177	0.13	0.0637556	0.0905096	819	700	1319
8	mouse	concerto	22	F	1	12	10954	13	concerto	studied	studied	0.110327	low	id1210	0.698828	0.178585	0.278239	1051	117	1687
8	mouse	coperta	22	F	1	17	10983	18	coperta	studied	studied	0.134089	high	id1324	0.25644	0.125564	0.257652	598	99	1183
8	mouse	cucire	22	F	1	34	10967	35	cucire	studied	studied	0.0751325	low	id1384	0.131266	0.0587308	0.0478373	749	31	1634
8	mouse	denti	22	F	0	86	10943	87	denti	unrelated	new	0.088561	new_low	id1423	0.0762391	0.0362356	0.0701853	950	81	1518
8	mouse	desiderio	22	F	0	85	10963	86	desiderio	unrelated	new	0.00361786	new_low	id1474	0.115683	0.0547988	0.138445	701	248	1200
8	mouse	detriti	22	F	0	65	10993	70	detriti	weakly	new	0.089794	new_low	id1541	0.530612	0.144696	0.204004	716	148	1319
8	mouse	diga	22	F	0	41	10950	42	diga	studied	studied	0.155954	high	id1637	0.763685	0.239122	0.19662	868	33	2221
8	mouse	equita	22	F	0	91	10991	92	equit√†	unrelated	new	0.0155481	new_low	id1696	0.0887854	0.0365329	0.0640983	682	181	1133
8	mouse	filo	22	F	1	32	10964	33	filo	studied	studied	0.0742088	low	id1757	0.572173	0.234813	0.18964	966	15	1868
8	mouse	fiume	22	F	1	79	10946	80	fiume	critical	new	0.251286	new_high	id1852	0.102861	0.0516577	0.118606	784	99	1400
8	mouse	fobia	22	F	0	70	11017	71	fobia	weakly	new	0.316921	new_high	id1907	0.0196426	0.00768868	0.0776188	732	649	1283
8	mouse	foce	22	F	0	40	11002	41	foce	studied	studied	0.171496	high	id1940	0.836256	0.228252	0.22641	816	384	2019
8	mouse	foglio	22	F	1	5	11012	6	foglio	studied	studied	0.0914023	low	id2021	0.19811	0.125089	0.320395	781	633	3655
8	mouse	freddo	22	F	1	75	11029	76	freddo	critical	new	0.258941	new_high	id2110	0.0880961	0.0449149	0.0639566	768	432	1266
8	mouse	fumo	22	F	1	81	11023	82	fumo	critical	new	0.372624	new_high	id2163	0.0749519	0.0382447	0.0433803	831	1	1383
8	mouse	furfante	22	F	1	28	10945	29	furfante	studied	studied	0.191389	high	id2236	0.207913	0.110031	0.093238	717	1	1418
8	mouse	gambe	22	F	0	9	10987	10	gambe	studied	studied	0.187139	high	id2302	0.749292	0.228225	0.200671	1001	115	1617
8	mouse	ghiaccio	22	F	1	16	11026	17	ghiaccio	studied	studied	0.177297	high	id2353	0.791755	0.252477	0.239817	1383	550	2820
8	mouse	gigante	22	F	0	88	10958	89	gigante	unrelated	new	0.0795229	new_low	id2460	0.0955068	0.043194	0.0749338	1100	517	1386
8	mouse	grafia	22	F	0	53	11034	52	grafia	weakly	new	0.113236	new_high	id2497	-0.0367945	0.00880699	0.058068	951	1	1267
8	mouse	imbestialire	22	F	1	21	10974	22	imbestialire	studied	studied	0.0998333	low	id2559	-0.0608475	0.00374254	0.0585409	868	650	1367
8	mouse	inchiostro	22	F	1	4	10984	5	inchiostro	studied	studied	0.0780921	low	id2609	0.0450349	0.0131218	0.107209	501	383	1067
8	mouse	innalzare	22	F	0	61	10977	62	innalzare	weakly	new	0.00654864	new_low	id2778	0.740421	0.208196	0.177443	1335	1	2022
8	mouse	inquinamento	22	F	1	3	11013	4	inquinamento	studied	studied	0.126225	high	id2825	0.154255	0.0623398	0.0939318	516	1	1167
8	mouse	insetto	22	F	1	45	10981	46	insetto	studied	studied	0.0955809	low	id2861	0.136011	0.0519795	0.0920361	598	66	1068
8	mouse	ira	22	F	1	20	11007	21	ira	studied	studied	0.222094	high	id2967	0.730448	0.393392	0.071459	767	551	1686
8	mouse	italia	22	F	1	24	10978	25	italia	studied	studied	0.0730751	low	id3035	0.110158	0.061564	0.0669607	534	64	1383
8	mouse	italiana	22	F	1	27	10960	28	italiana	studied	studied	0.0991659	low	id3080	0.078576	0.0385517	0.0684335	632	499	1500
8	mouse	ladro	22	F	1	83	10986	84	ladro	critical	new	0.26846	new_high	id3150	0.143326	0.050022	0.105485	801	364	1134
8	mouse	lievito	22	F	1	37	11019	38	lievito	studied	studied	0.0807639	low	id3218	0.0724979	0.0378735	0.106315	701	432	1150
8	mouse	malcontento	22	F	1	23	11009	24	malcontento	studied	studied	0.191215	high	id3274	0.390538	0.158829	0.0834387	881	113	1399
8	mouse	malumore	22	F	1	57	11028	60	malumore	weakly	new	0.177447	new_high	id3373	0.113256	0.0603858	0.0652935	799	615	1367
8	mouse	medicina	22	F	0	89	10972	90	medicina	unrelated	new	-0.00401542	new_low	id3414	0.251252	0.0812549	0.151783	666	315	1385
8	mouse	monarca	22	F	0	92	10966	93	monarca	unrelated	new	0.00502085	new_low	id3471	0.177871	0.0935235	0.0894501	798	97	1951
8	mouse	mondiali	22	F	0	60	10944	61	mondiali	weakly	new	0.0335083	new_low	id3541	0.266794	0.0469654	0.116853	983	48	1400
8	mouse	musica	22	F	0	77	10997	78	musica	critical	new	0.230956	new_high	id3636	1.00738	-0.0870003	0.203228	1433	282	2302
8	mouse	naso	22	F	0	58	11005	57	naso	weakly	new	0.0711203	new_low	id3651	-0.253218	-0.0229777	0.13244	832	483	1317
8	mouse	nero	22	F	1	71	10996	72	nero	weakly	new	0.0752351	new_low	id3837	0.125498	0.0714577	0.113765	599	184	1117
8	mouse	neve	22	F	1	18	10948	19	neve	studied	studied	0.294562	high	id3898	0.0824779	0.0340312	0.173499	550	348	2170
8	mouse	nicotina	22	F	0	2	10999	3	nicotina	studied	studied	0.281271	high	id3907	0.70407	0.130232	0.135752	1116	265	1919
8	mouse	nuvola	22	F	0	93	11027	94	nuvola	unrelated	new	0.0329137	new_low	id3986	0.153464	0.0653781	0.121507	632	332	1268
8	mouse	odio	22	F	0	22	11020	23	odio	studied	studied	0.143163	high	id4066	0.682661	0.226545	0.181768	966	416	2136
8	mouse	onore	22	F	1	94	11015	95	onore	unrelated	new	-0.018156	new_low	id4155	0.435867	0.153012	0.086156	802	600	1553
8	mouse	paglia	22	F	1	10	10988	11	paglia	studied	studied	0.0780426	low	id4227	0.0878534	0.0386911	0.0663249	648	298	1133
8	mouse	pane	22	F	1	74	10990	75	pane	critical	new	0.18648	new_high	id4271	0.167197	0.0771932	0.150581	451	49	1132
8	mouse	pasta	22	F	0	39	11024	40	pasta	studied	studied	0.0669416	low	id4359	0.289849	0.111158	0.15055	534	83	1405
8	mouse	paura	22	F	1	46	11035	47	paura	studied	studied	0.0671453	low	id4420	0.161051	0.0799894	0.159669	1050	602	1986
8	mouse	penna	22	F	1	80	10947	81	penna	critical	new	0.111418	new_high	id4435	0.140122	0.099887	0.108725	749	198	1402
8	mouse	pesce	22	F	1	43	10985	44	pesce	studied	studied	0.0818065	low	id4503	0.0791326	0.0386147	0.0874478	464	215	1084
8	mouse	pipa	22	F	1	0	10995	1	pipa	studied	studied	0.279572	high	id4571	0.128046	0.0473658	0.0624744	699	280	1199
8	mouse	pistola	22	F	0	62	10998	63	pistola	weakly	new	0.198514	new_high	id4636	0.815502	0.217599	0.1899	1033	115	2152
8	mouse	pungere	22	F	1	67	10994	66	pungere	weakly	new	0.109731	new_low	id4718	0.206316	0.112713	0.1214	549	100	1418
8	mouse	punta	22	F	1	33	10979	34	punta	studied	studied	0.00436849	low	id4777	0.0655387	0.0402353	0.0619777	631	147	1117
8	mouse	puzza	22	F	0	48	10970	49	puzza	weakly	new	0.114233	new_high	id4857	-0.0347314	-0.00322878	0.096888	481	230	1167
8	mouse	rabbia	22	F	0	73	10951	74	rabbia	critical	new	0.336919	new_high	id4940	0.0623401	0.0218544	0.145164	1069	700	1636
8	mouse	ragno	22	F	1	82	11030	83	ragno	critical	new	0.120114	new_high	id4962	0.368919	0.13483	0.0773867	784	1	1250
8	mouse	rapinatore	22	F	1	29	11001	30	rapinatore	studied	studied	0.262715	high	id5067	-0.03811	0.00055733	0.0566114	882	649	1235
8	mouse	ritmo	22	F	1	13	10956	14	ritmo	studied	studied	0.0634174	low	id5115	0.453578	0.154822	0.120555	834	548	1633
8	mouse	scarpa	22	F	0	95	10982	96	scarpa	unrelated	new	0.0371697	new_low	id5200	0.618059	0.201623	0.231982	966	64	1903
8	mouse	scassinare	22	F	1	30	11021	31	scassinare	studied	studied	0.211322	high	id5251	0.107609	0.0542885	0.095538	416	248	1216
8	mouse	sciare	22	F	0	59	10957	58	sciare	weakly	new	0.173985	new_high	id5331	0.281805	0.123907	0.0911404	766	566	1486
8	mouse	scomoda	22	F	1	11	10980	12	scomoda	studied	studied	0.057159	low	id5417	0.791805	0.302683	0.171415	985	1	1703
8	mouse	scuola	22	F	1	7	10953	8	scuola	studied	studied	0.074117	low	id5477	0.0650815	0.0328591	0.0584108	666	65	1150
8	mouse	sedia	22	F	1	72	11018	73	sedia	critical	new	0.265765	new_high	id5536	0.0997094	0.0569454	0.051467	880	596	1514
8	mouse	strumento	22	F	1	14	11014	15	strumento	studied	studied	0.0512009	low	id5592	0.0634877	0.0348928	0.0960225	466	215	1102
8	mouse	studio	22	F	1	54	10955	53	studio	weakly	new	0.00710693	new_low	id5661	0.119082	0.0578928	0.0998962	899	431	1633
8	mouse	suono	22	F	0	50	11032	55	suono	weakly	new	0.183261	new_high	id5718	-0.0302168	-0.00734391	0.0620607	680	80	1147
8	mouse	tabacco	22	F	1	1	10959	2	tabacco	studied	studied	0.294959	high	id5751	0.0628663	0.033197	0.0674616	563	1	1048
8	mouse	tavolo	22	F	0	8	11010	9	tavolo	studied	studied	0.150165	high	id5875	0.328693	0.113779	0.074783	849	348	1502
8	mouse	tela	22	F	1	44	10976	45	tela	studied	studied	0.103417	low	id5902	0.0813168	0.0408649	0.0269043	582	66	982
8	mouse	tiepido	22	F	1	19	10952	20	tiepido	studied	studied	0.147686	high	id5991	0.107685	0.0656642	0.0794819	933	566	1685
8	mouse	torrente	22	F	1	42	11000	43	torrente	studied	studied	0.225135	high	id6026	-0.0841596	0.0170606	0.0572051	731	397	1165
8	mouse	treno	22	F	1	87	10971	88	treno	unrelated	new	0.0948613	new_low	id6119	0.112425	0.0548379	0.198121	716	83	1401
8	mouse	valle	22	F	0	64	11003	69	valle	weakly	new	0.110262	new_high	id6209	0.357132	0.0682058	0.190651	682	150	1468
8	mouse	velenoso	22	F	0	47	10989	48	velenoso	studied	studied	0.120532	high	id6269	0.124571	0.0401702	0.0959305	517	332	1118
8	mouse	vento	22	F	1	25	10992	26	vento	studied	studied	0.102266	low	id6311	0.0884664	0.0366876	0.0648138	615	81	1117
9	mouse	ago	21	M	1	78	10798	79	ago	critical	new	0.0902663	new_low	id0114	0.142114	0.0919954	0.0874719	575	192	1229
9	mouse	alza	21	M	1	26	10755	27	alza	studied	studied	0.00982718	low	id0147	0.171979	0.0602791	0.0512767	827	1	1505
9	mouse	arpa	21	M	0	15	10831	16	arpa	studied	studied	0.117059	high	id0206	0.752765	0.234562	0.327036	680	1	2583
9	mouse	assassino	21	M	1	31	10838	32	assassino	studied	studied	0.21554	high	id0278	0.228232	0.069868	0.0798049	374	255	1160
9	mouse	astuccio	21	M	0	52	10808	51	astuccio	weakly	new	0.170973	new_high	id0362	0.769959	0.298525	0.169313	776	294	1908
9	mouse	bellezza	21	M	1	90	10810	91	bellezza	unrelated	new	0.0828436	new_low	id0513	0.188087	0.0758213	0.0797588	630	1	1639
9	mouse	caldo	21	M	1	36	10841	37	caldo	studied	studied	0.113019	high	id0603	0.327817	0.0241641	0.258041	1451	319	3339
9	mouse	cammello	21	M	0	35	10766	36	cammello	studied	studied	0.0734182	low	id0692	0.1636	0.0464523	0.0511978	701	276	1732
9	mouse	caramella	21	M	0	84	10829	85	caramella	unrelated	new	0.0434853	new_low	id0756	0.265266	0.113067	0.14214	777	255	1812
9	mouse	carcere	21	M	1	63	10784	64	carcere	weakly	new	0.341269	new_high	id0829	0.178945	0.0488812	0.0798154	658	250	2032
9	mouse	chitarra	21	M	0	51	10805	56	chitarra	weakly	new	0.0946603	new_low	id0934	0.714107	0.122054	0.316157	1161	225	2142
9	mouse	colpa	21	M	1	56	10763	59	colpa	weakly	new	0.122852	new_high	id1040	0.241083	0.0926067	0.114159	450	267	1882
9	mouse	coltello	21	M	0	69	10825	68	coltello	weakly	new	0.0302692	new_low	id1079	0.766607	0.149729	0.293648	981	1	2283
9	mouse	concerto	21	M	0	12	10832	13	concerto	studied	studied	0.110327	low	id1223	0.686533	0.203712	0.121784	727	1	2211
9	mouse	coperta	21	M	1	17	10773	18	coperta	studied	studied	0.134089	high	id1308	0.182926	0.0694818	0.0502145	501	369	1298
9	mouse	cucire	21	M	1	34	10823	35	cucire	studied	studied	0.0751325	low	id1392	0.131779	0.0316847	0.151685	330	225	1428
9	mouse	denti	21	M	0	86	10758	87	denti	unrelated	new	0.088561	new_low	id1406	0.785632	0.254385	0.317117	1111	326	3189
9	mouse	desiderio	21	M	0	85	10757	86	desiderio	unrelated	new	0.00361786	new_low	id1509	0.159146	0.0805971	0.107207	1350	1	2637
9	mouse	diga	21	M	1	41	10749	42	diga	studied	studied	0.155954	high	id1630	0.237235	0.149038	0.105005	1330	1	2107
9	mouse	equita	21	M	0	91	10837	92	equit√†	unrelated	new	0.0155481	new_low	id1730	0.198023	0.0902654	0.191853	906	401	2357
9	mouse	filo	21	M	1	32	10801	33	filo	studied	studied	0.0742088	low	id1778	0.1544	0.0557716	0.084713	424	92	1881
9	mouse	fiume	21	M	1	79	10776	80	fiume	critical	new	0.251286	new_high	id1830	0.14766	0.0553601	0.092223	544	268	1332
9	mouse	fobia	21	M	0	70	10826	71	fobia	weakly	new	0.316921	new_high	id1883	0.823991	0.223984	0.286917	953	175	2133
9	mouse	foce	21	M	1	40	10800	41	foce	studied	studied	0.171496	high	id1960	0.144725	0.0677392	0.0868347	374	1	1146
9	mouse	freddo	21	M	1	75	10765	76	freddo	critical	new	0.258941	new_high	id2095	0.0754516	0.0415141	0.0798721	870	494	2175
9	mouse	fumo	21	M	1	81	10779	82	fumo	critical	new	0.372624	new_high	id2159	0.0787664	0.0258106	0.15638	348	268	1404
9	mouse	furfante	21	M	1	28	10789	29	furfante	studied	studied	0.191389	high	id2239	0.18475	0.0967348	0.0925256	708	243	1378
9	mouse	ghiaccio	21	M	1	16	10782	17	ghiaccio	studied	studied	0.177297	high	id2386	0.130984	0.0259341	0.113159	426	319	1961
9	mouse	gigante	21	M	0	88	10762	89	gigante	unrelated	new	0.0795229	new_low	id2432	0.1877	0.0672467	0.131224	960	453	2712
9	mouse	grafia	21	M	0	53	10761	52	grafia	weakly	new	0.113236	new_high	id2504	0.149301	0.0764339	0.125163	1035	401	2091
9	mouse	imbestialire	21	M	0	21	10799	22	imbestialire	studied	studied	0.0998333	low	id2566	0.619116	0.216301	0.176874	724	1	1951
9	mouse	inchiostro	21	M	1	4	10820	5	inchiostro	studied	studied	0.0780921	low	id2653	0.122124	0.0359915	0.0890796	398	279	1305
9	mouse	iniezione	21	M	1	66	10806	65	iniezione	weakly	new	0.0786617	new_low	id2664	0.157165	0.0698954	0.10161	658	225	1708
9	mouse	innalzare	21	M	0	61	10835	62	innalzare	weakly	new	0.00654864	new_low	id2735	0.672643	0.228987	0.231535	1105	1	2155
9	mouse	inquinamento	21	M	1	3	10772	4	inquinamento	studied	studied	0.126225	high	id2834	0.328867	0.149674	0.114919	930	446	1860
9	mouse	insetto	21	M	1	45	10759	46	insetto	studied	studied	0.0955809	low	id2883	0.188988	0.0527542	0.0844134	601	24	1473
9	mouse	ira	21	M	1	20	10811	21	ira	studied	studied	0.222094	high	id2964	0.258324	0.105792	0.140732	1179	276	3067
9	mouse	italia	21	M	1	24	10774	25	italia	studied	studied	0.0730751	low	id3015	0.074358	0.0341684	0.0879416	396	290	1143
9	mouse	italiana	21	M	1	27	10778	28	italiana	studied	studied	0.0991659	low	id3083	0.195928	0.078876	0.0552868	400	293	1531
9	mouse	lievito	21	M	1	37	10781	38	lievito	studied	studied	0.0807639	low	id3224	0.213798	0.0771498	0.181364	1031	297	1811
9	mouse	malcontento	21	M	1	23	10819	24	malcontento	studied	studied	0.191215	high	id3312	0.105819	0.0220679	0.120261	503	1	1835
9	mouse	medicina	21	M	0	89	10748	90	medicina	unrelated	new	-0.00401542	new_low	id3388	0.164402	0.0762384	0.211144	701	477	3290
9	mouse	monarca	21	M	0	92	10783	93	monarca	unrelated	new	0.00502085	new_low	id3481	0.182589	0.0763765	0.113526	1224	1	2310
9	mouse	mondiali	21	M	0	60	10751	61	mondiali	weakly	new	0.0335083	new_low	id3513	0.360722	0.0916924	0.163333	1504	291	2482
9	mouse	musica	21	M	0	77	10750	78	musica	critical	new	0.230956	new_high	id3614	0.530605	0.176873	0.111566	1481	294	3340
9	mouse	naso	21	M	1	58	10753	57	naso	weakly	new	0.0711203	new_low	id3699	0.77479	0.210752	0.386641	1939	1	3196
9	mouse	nero	21	M	1	71	10771	72	nero	weakly	new	0.0752351	new_low	id3780	0.150242	0.0547029	0.0821357	423	317	1975
9	mouse	nicotina	21	M	0	2	10769	3	nicotina	studied	studied	0.281271	high	id3962	0.611296	0.22982	0.175293	1205	346	2152
9	mouse	nuvola	21	M	0	93	10796	94	nuvola	unrelated	new	0.0329137	new_low	id4035	0.661928	0.11071	0.213852	1160	302	2392
9	mouse	odio	21	M	1	22	10790	23	odio	studied	studied	0.143163	high	id4088	0.135461	0.0587479	0.0863699	433	49	1563
9	mouse	paglia	21	M	1	10	10821	11	paglia	studied	studied	0.0780426	low	id4175	0.184064	0.0651427	0.0823309	400	1	1408
9	mouse	pane	21	M	1	74	10836	75	pane	critical	new	0.18648	new_high	id4298	0.129766	0.0496657	0.0830073	504	105	1681
9	mouse	penna	21	M	1	80	10791	81	penna	critical	new	0.111418	new_high	id4445	0.200345	0.102548	0.127527	877	319	1850
9	mouse	pesce	21	M	1	43	10788	44	pesce	studied	studied	0.0818065	low	id4494	0.206409	0.082888	0.092267	450	318	1455
9	mouse	pipa	21	M	0	0	10815	1	pipa	studied	studied	0.279572	high	id4610	0.287921	0.164392	0.111312	1256	250	2082
9	mouse	pistola	21	M	0	62	10817	63	pistola	weakly	new	0.198514	new_high	id4640	0.538074	0.198196	0.314549	1611	376	2537
9	mouse	pungere	21	M	1	67	10824	66	pungere	weakly	new	0.109731	new_low	id4726	0.198087	0.0649207	0.0846475	653	306	1510
9	mouse	punta	21	M	1	33	10827	34	punta	studied	studied	0.00436849	low	id4773	0.0963365	0.0245919	0.150833	401	281	2912
9	mouse	puzza	21	M	1	48	10803	49	puzza	weakly	new	0.114233	new_high	id4869	0.557631	0.0420636	0.236389	1656	42	2334
9	mouse	rabbia	21	M	1	73	10834	74	rabbia	critical	new	0.336919	new_high	id4906	0.13869	0.0540887	0.0797588	502	398	1760
9	mouse	ragno	21	M	1	82	10770	83	ragno	critical	new	0.120114	new_high	id4991	0.125027	0.0571588	0.218219	701	294	1605
9	mouse	rapinatore	21	M	1	29	10754	30	rapinatore	studied	studied	0.262715	high	id5070	0.367716	0.0920756	0.194156	1705	376	2460
9	mouse	scassinare	21	M	1	30	10833	31	scassinare	studied	studied	0.211322	high	id5286	0.175236	0.0572578	0.0540672	351	247	1229
9	mouse	sciare	21	M	0	59	10787	58	sciare	weakly	new	0.173985	new_high	id5357	0.676476	0.211121	0.124986	774	316	2400
9	mouse	scuola	21	M	0	7	10794	8	scuola	studied	studied	0.074117	low	id5467	0.49755	0.12204	0.160176	828	1	2059
9	mouse	strumento	21	M	0	14	10756	15	strumento	studied	studied	0.0512009	low	id5587	0.393948	0.130054	0.216484	953	419	2662
9	mouse	studio	21	M	0	54	10777	53	studio	weakly	new	0.00710693	new_low	id5624	0.75195	0.167095	0.226114	752	301	1983
9	mouse	suono	21	M	0	50	10785	55	suono	weakly	new	0.183261	new_high	id5739	0.273409	0.105061	0.187913	702	1	2661
9	mouse	tavolo	21	M	0	8	10814	9	tavolo	studied	studied	0.150165	high	id5865	0.674324	0.218068	0.163164	1023	247	2027
9	mouse	tela	21	M	1	44	10775	45	tela	studied	studied	0.103417	low	id5934	0.113817	0.0447291	0.0890971	626	294	1474
9	mouse	tiepido	21	M	1	19	10795	20	tiepido	studied	studied	0.147686	high	id5964	0.190622	0.0676037	0.0831588	450	1	1473
9	mouse	torrente	21	M	1	42	10767	43	torrente	studied	studied	0.225135	high	id6060	0.153547	0.0526843	0.0232506	449	1	1257
9	mouse	treno	21	M	0	87	10809	88	treno	unrelated	new	0.0948613	new_low	id6152	0.672982	0.220677	0.200218	1153	1	2912
9	mouse	valle	21	M	0	64	10822	69	valle	weakly	new	0.110262	new_high	id6195	0.778192	0.208486	0.245942	2038	326	3443
9	mouse	velenoso	21	M	1	47	10786	48	velenoso	studied	studied	0.120532	high	id6230	0.243402	0.0715089	0.106428	676	243	2084
9	mouse	vento	21	M	1	25	10768	26	vento	studied	studied	0.102266	low	id6346	0.0984671	0.0298645	0.075116	533	376	1279
10	mouse	accendere	21	F	0	49	10732	50	accendere	weakly	new	0.123531	new_high	id0050	0.0762121	0.0429358	0.127322	456	117	1268
10	mouse	ago	21	F	1	78	10680	79	ago	critical	new	0.0902663	new_low	id0105	0.751509	0.252607	0.161498	940	250	1658
10	mouse	alza	21	F	0	26	10733	27	alza	studied	studied	0.00982718	low	id0186	0.286021	0.0207111	0.131439	1101	1	1686
10	mouse	arpa	21	F	0	15	10742	16	arpa	studied	studied	0.117059	high	id0212	0.076127	0.0244833	0.0702888	589	200	1334
10	mouse	assassino	21	F	0	31	10729	32	assassino	studied	studied	0.21554	high	id0300	0.492541	0.191649	0.174439	707	184	1602
10	mouse	astuccio	21	F	0	52	10665	51	astuccio	weakly	new	0.170973	new_high	id0369	0.108826	0.0272241	0.0613117	823	350	1819
10	mouse	bandiera	21	F	1	76	10694	77	bandiera	critical	new	0.136611	new_high	id0435	-0.101588	-0.00495062	0.116188	874	284	1435
10	mouse	bellezza	21	F	0	90	10690	91	bellezza	unrelated	new	0.0828436	new_low	id0526	0.0834936	0.0341512	0.112089	355	133	1184
10	mouse	buono	21	F	1	38	10659	39	buono	studied	studied	0.137259	high	id0587	0.244099	0.123475	0.103257	757	551	1502
10	mouse	caldo	21	F	1	36	10746	37	caldo	studied	studied	0.113019	high	id0652	0.908602	0.286301	0.307485	589	150	3071
10	mouse	cammello	21	F	0	35	10682	36	cammello	studied	studied	0.0734182	low	id0673	-0.131876	-0.0369253	0.0916234	556	166	1401
10	mouse	caramella	21	F	0	84	10744	85	caramella	unrelated	new	0.0434853	new_low	id0770	0.0523886	0.0111778	0.128546	657	267	1234
10	mouse	carcere	21	F	0	63	10655	64	carcere	weakly	new	0.341269	new_high	id0866	0.848579	0.409508	0.45707	1024	150	2354
10	mouse	chilo	21	F	0	68	10664	67	chilo	weakly	new	0.106473	new_low	id0920	0.0540653	0.0293321	0.0686181	1108	268	1619
10	mouse	chitarra	21	F	0	51	10656	56	chitarra	weakly	new	0.0946603	new_low	id0946	0.610296	0.201179	0.156223	840	250	1608
10	mouse	colpa	21	F	0	56	10726	59	colpa	weakly	new	0.122852	new_high	id1017	0.0617134	0.0271142	0.0539822	673	134	1159
10	mouse	coltello	21	F	0	69	10693	68	coltello	weakly	new	0.0302692	new_low	id1071	0.203134	0.0937932	0.088084	489	200	1384
10	mouse	comoda	21	F	0	55	10720	54	comoda	weakly	new	0.125996	new_high	id1183	0.580339	0.191219	0.078607	900	250	1585
10	mouse	concerto	21	F	1	12	10669	13	concerto	studied	studied	0.110327	low	id1257	0.184384	0.0699969	0.101746	925	34	1602
10	mouse	coperta	21	F	1	17	10735	18	coperta	studied	studied	0.134089	high	id1305	0.774838	0.194754	0.277437	1174	133	2019
10	mouse	cucire	21	F	1	34	10699	35	cucire	studied	studied	0.0751325	low	id1358	-0.180771	-0.0731228	0.0665365	540	50	1452
10	mouse	denti	21	F	0	86	10691	87	denti	unrelated	new	0.088561	new_low	id1464	0.0567159	0.00282099	0.0723891	623	217	1035
10	mouse	desiderio	21	F	0	85	10730	86	desiderio	unrelated	new	0.00361786	new_low	id1493	0.0219135	0.00564136	0.102158	875	117	1292
10	mouse	detriti	21	F	0	65	10683	70	detriti	weakly	new	0.089794	new_low	id1544	-0.0930222	-0.016929	0.0809368	623	283	1869
10	mouse	diga	21	F	0	41	10722	42	diga	studied	studied	0.155954	high	id1611	0.529614	0.147114	0.150451	740	151	1435
10	mouse	equita	21	F	0	91	10706	92	equit√†	unrelated	new	0.0155481	new_low	id1695	0.173643	0.0821636	0.135147	505	249	1217
10	mouse	filo	21	F	1	32	10688	33	filo	studied	studied	0.0742088	low	id1747	0.783295	0.2689	0.246086	934	100	2019
10	mouse	fiume	21	F	0	79	10721	80	fiume	critical	new	0.251286	new_high	id1834	0.71856	0.030766	0.221668	990	167	1903
10	mouse	fobia	21	F	0	70	10672	71	fobia	weakly	new	0.316921	new_high	id1925	0.853774	0.289741	0.270875	573	150	2086
10	mouse	foce	21	F	1	40	10736	41	foce	studied	studied	0.171496	high	id1987	0.72625	0.245093	0.144845	522	66	1535
10	mouse	foglio	21	F	1	5	10686	6	foglio	studied	studied	0.0914023	low	id2058	0.0847746	0.0360025	0.110773	683	110	1261
10	mouse	freddo	21	F	1	75	10717	76	freddo	critical	new	0.258941	new_high	id2115	0.615445	0.296906	0.104116	1124	151	1953
10	mouse	fumo	21	F	1	81	10712	82	fumo	critical	new	0.372624	new_high	id2134	0.218737	0.0777673	0.0375651	539	100	1301
10	mouse	furfante	21	F	0	28	10703	29	furfante	studied	studied	0.191389	high	id2209	0.0737297	0.0488309	0.0763987	455	99	1300
10	mouse	gambe	21	F	1	9	10698	10	gambe	studied	studied	0.187139	high	id2291	0.667577	0.186439	0.133078	640	117	1485
10	mouse	ghiaccio	21	F	0	16	10684	17	ghiaccio	studied	studied	0.177297	high	id2329	0.313707	0.125973	0.0330127	723	167	1619
10	mouse	gigante	21	F	0	88	10663	89	gigante	unrelated	new	0.0795229	new_low	id2393	0.754815	0.342256	0.296899	1645	350	2720
10	mouse	grafia	21	F	0	53	10704	52	grafia	weakly	new	0.113236	new_high	id2469	0.527272	0.0346963	0.199796	1157	150	1769
10	mouse	imbestialire	21	F	1	21	10711	22	imbestialire	studied	studied	0.0998333	low	id2551	0.0514469	0.011929	0.0723451	773	100	1635
10	mouse	inchiostro	21	F	1	4	10654	5	inchiostro	studied	studied	0.0780921	low	id2645	0.0977711	-0.0190407	0.127678	873	267	2169
10	mouse	iniezione	21	F	0	66	10671	65	iniezione	weakly	new	0.0786617	new_low	id2710	0.720467	0.243474	0.196629	673	184	1735
10	mouse	innalzare	21	F	0	61	10681	62	innalzare	weakly	new	0.00654864	new_low	id2761	0.747424	0.278188	0.173969	1507	250	3221
10	mouse	inquinamento	21	F	1	3	10685	4	inquinamento	studied	studied	0.126225	high	id2807	0.117094	-0.0541556	0.105231	423	234	1369
10	mouse	insetto	21	F	0	45	10675	46	insetto	studied	studied	0.0955809	low	id2890	0.743235	0.273567	0.120347	1324	417	2553
10	mouse	ira	21	F	1	20	10700	21	ira	studied	studied	0.222094	high	id2930	1.02049	0.246014	0.339429	1074	117	2287
10	mouse	italia	21	F	0	24	10727	25	italia	studied	studied	0.0730751	low	id3033	0.762808	0.276059	0.301516	1307	233	2443
10	mouse	italiana	21	F	1	27	10728	28	italiana	studied	studied	0.0991659	low	id3070	0.309499	0.120506	0.0848994	522	166	1084
10	mouse	ladro	21	F	1	83	10676	84	ladro	critical	new	0.26846	new_high	id3151	-0.152401	-0.0582877	0.0930671	422	233	1368
10	mouse	lievito	21	F	1	37	10740	38	lievito	studied	studied	0.0807639	low	id3197	0.702916	0.18544	0.160623	656	200	1502
10	mouse	malcontento	21	F	0	23	10734	24	malcontento	studied	studied	0.191215	high	id3253	0.556245	0.152659	0.150433	843	260	1578
10	mouse	malumore	21	F	0	57	10724	60	malumore	weakly	new	0.177447	new_high	id3324	0.392129	0.0734173	0.0852411	707	134	1436
10	mouse	medicina	21	F	0	89	10725	90	medicina	unrelated	new	-0.00401542	new_low	id3428	0.0471403	0.0335907	0.0573985	383	200	1201
10	mouse	monarca	21	F	0	92	10708	93	monarca	unrelated	new	0.00502085	new_low	id3460	0.096673	0.0270994	0.0956905	640	150	1602
10	mouse	mondiali	21	F	0	60	10674	61	mondiali	weakly	new	0.0335083	new_low	id3559	0.110209	0.0443679	0.064052	523	201	1385
10	mouse	musica	21	F	0	77	10697	78	musica	critical	new	0.230956	new_high	id3584	0.229558	0.0345981	0.198242	1118	151	1793
10	mouse	naso	21	F	0	58	10747	57	naso	weakly	new	0.0711203	new_low	id3654	0.048378	0.0150981	0.10465	390	167	1268
10	mouse	nera	21	F	0	6	10702	7	nera	studied	studied	0.0311142	low	id3769	0.814156	0.299023	0.231054	974	217	3038
10	mouse	nero	21	F	0	71	10743	72	nero	weakly	new	0.0752351	new_low	id3816	-0.033029	-0.0120691	0.112263	373	134	1185
10	mouse	neve	21	F	0	18	10666	19	neve	studied	studied	0.294562	high	id3865	0.0843192	0.0259136	0.121815	589	384	1451
10	mouse	nuvola	21	F	0	93	10738	94	nuvola	unrelated	new	0.0329137	new_low	id4002	-0.0575912	-0.0254148	0.0456956	556	116	1117
10	mouse	odio	21	F	0	22	10678	23	odio	studied	studied	0.143163	high	id4053	0.796799	0.25209	0.210873	840	167	1719
10	mouse	onore	21	F	0	94	10731	95	onore	unrelated	new	-0.018156	new_low	id4166	0.645905	0.244034	0.165946	656	167	1568
10	mouse	paglia	21	F	0	10	10695	11	paglia	studied	studied	0.0780426	low	id4180	0.511966	0.0957457	0.144141	1402	201	2154
10	mouse	pane	21	F	0	74	10661	75	pane	critical	new	0.18648	new_high	id4259	0.0599103	0.00526173	0.0585572	1391	868	2336
10	mouse	pasta	21	F	0	39	10713	40	pasta	studied	studied	0.0669416	low	id4337	-0.0615029	-0.0226704	0.0278225	673	334	1735
10	mouse	paura	21	F	1	46	10705	47	paura	studied	studied	0.0671453	low	id4385	0.818597	0.224948	0.264366	873	267	2303
10	mouse	penna	21	F	0	80	10745	81	penna	critical	new	0.111418	new_high	id4454	0.0679736	0.0192247	0.0584019	656	200	1175
10	mouse	pesce	21	F	0	43	10701	44	pesce	studied	studied	0.0818065	low	id4513	0.347601	0.350007	0.173721	1157	83	2086
10	mouse	pipa	21	F	1	0	10677	1	pipa	studied	studied	0.279572	high	id4596	-0.0726237	-0.00845617	0.245866	1741	250	2270
10	mouse	pistola	21	F	0	62	10714	63	pistola	weakly	new	0.198514	new_high	id4630	0.478017	0.150412	0.0618754	665	1	1344
10	mouse	pungere	21	F	0	67	10658	66	pungere	weakly	new	0.109731	new_low	id4730	0.793379	0.251288	0.119572	639	300	1725
10	mouse	punta	21	F	0	33	10716	34	punta	studied	studied	0.00436849	low	id4780	0.0898702	0.049308	0.109952	540	134	1869
10	mouse	puzza	21	F	0	48	10741	49	puzza	weakly	new	0.114233	new_high	id4858	0.362573	0.174552	0.331212	572	216	2520
10	mouse	rabbia	21	F	1	73	10660	74	rabbia	critical	new	0.336919	new_high	id4904	-0.135127	-0.0736117	0.0270006	406	183	1285
10	mouse	ragno	21	F	0	82	10718	83	ragno	critical	new	0.120114	new_high	id4999	0.83827	0.275046	0.184093	906	150	2370
10	mouse	rapinatore	21	F	1	29	10652	30	rapinatore	studied	studied	0.262715	high	id5052	0.499067	0.102511	0.189714	2875	649	3594
10	mouse	ritmo	21	F	1	13	10710	14	ritmo	studied	studied	0.0634174	low	id5105	0.636416	0.216659	0.0934964	690	217	1602
10	mouse	scarpa	21	F	0	95	10719	96	scarpa	unrelated	new	0.0371697	new_low	id5172	0.069891	0.0341154	0.0249935	767	300	1585
10	mouse	scassinare	21	F	0	30	10739	31	scassinare	studied	studied	0.211322	high	id5281	0.249712	0.0830667	0.146284	757	317	1485
10	mouse	sciare	21	F	1	59	10673	58	sciare	weakly	new	0.173985	new_high	id5340	0.84929	0.187692	0.255653	1207	150	2637
10	mouse	scomoda	21	F	1	11	10723	12	scomoda	studied	studied	0.057159	low	id5372	0.785525	0.284409	0.124025	606	167	1618
10	mouse	scuola	21	F	0	7	10670	8	scuola	studied	studied	0.074117	low	id5475	0.763913	0.21895	0.156297	1191	350	2077
10	mouse	sedia	21	F	0	72	10657	73	sedia	critical	new	0.265765	new_high	id5550	0.733242	0.0338611	0.475145	1691	284	2528
10	mouse	strumento	21	F	0	14	10668	15	strumento	studied	studied	0.0512009	low	id5601	0.0551599	0.029658	0.0708414	1085	378	2114
10	mouse	studio	21	F	1	54	10667	53	studio	weakly	new	0.00710693	new_low	id5677	0.0304448	-0.00529321	0.0835415	1875	1419	2587
10	mouse	suono	21	F	1	50	10689	55	suono	weakly	new	0.183261	new_high	id5683	0.935849	0.203817	0.187989	689	233	2002
10	mouse	tabacco	21	F	1	1	10692	2	tabacco	studied	studied	0.294959	high	id5763	0.792425	0.220929	0.119218	607	234	1435
10	mouse	tavolo	21	F	0	8	10662	9	tavolo	studied	studied	0.150165	high	id5867	0.372016	0.149258	0.131346	740	267	1786
10	mouse	tela	21	F	1	44	10707	45	tela	studied	studied	0.103417	low	id5928	0.794123	0.264948	0.248825	1023	117	2520
10	mouse	tiepido	21	F	1	19	10715	20	tiepido	studied	studied	0.147686	high	id5992	0.815413	0.299832	0.181644	641	83	1468
10	mouse	torrente	21	F	0	42	10679	43	torrente	studied	studied	0.225135	high	id6025	0.807443	-0.0964914	0.463909	1925	200	3773
10	mouse	treno	21	F	0	87	10737	88	treno	unrelated	new	0.0948613	new_low	id6129	0.647915	0.271631	0.196978	807	66	1651
10	mouse	valle	21	F	0	64	10696	69	valle	weakly	new	0.110262	new_high	id6176	0.0628533	0.0242784	0.148846	356	184	1285
10	mouse	velenoso	21	F	1	47	10687	48	velenoso	studied	studied	0.120532	high	id6280	0.776625	0.22442	0.14117	1392	150	2654
10	mouse	vento	21	F	1	25	10709	26	vento	studied	studied	0.102266	low	id6304	0.607874	0.246844	0.0653687	656	350	1769
11	mouse	accendere	20	M	0	49	10404	50	accendere	weakly	new	0.123531	new_high	id0051	0.288622	0.10971	0.0674413	531	129	1945
11	mouse	ago	20	M	1	78	10399	79	ago	critical	new	0.0902663	new_low	id0072	0.143992	0.0827721	0.148312	497	162	1480
11	mouse	alza	20	M	1	26	10415	27	alza	studied	studied	0.00982718	low	id0199	0.758376	0.264464	0.10549	2583	182	3464
11	mouse	arpa	20	M	1	15	10414	16	arpa	studied	studied	0.117059	high	id0216	0.0711142	0.0343509	0.11821	347	182	861
11	mouse	assassino	20	M	1	31	10384	32	assassino	studied	studied	0.21554	high	id0312	0.757713	0.129638	0.225023	1146	196	2661
11	mouse	astuccio	20	M	0	52	10398	51	astuccio	weakly	new	0.170973	new_high	id0386	0.539988	0.160583	0.195769	682	131	1413
11	mouse	bandiera	20	M	1	76	10440	77	bandiera	critical	new	0.136611	new_high	id0410	0.431972	0.225218	0.152146	716	147	2332
11	mouse	bellezza	20	M	0	90	10447	91	bellezza	unrelated	new	0.0828436	new_low	id0536	0.744563	0.284918	0.177645	1613	195	2644
11	mouse	buono	20	M	0	38	10458	39	buono	studied	studied	0.137259	high	id0537	0.765883	0.329245	0.148142	799	116	1815
11	mouse	caldo	20	M	1	36	10392	37	caldo	studied	studied	0.113019	high	id0650	0.1633	0.0701201	0.141475	710	377	1509
11	mouse	cammello	20	M	1	35	10455	36	cammello	studied	studied	0.0734182	low	id0731	0.0585001	0.0163439	0.188889	482	165	1282
11	mouse	caramella	20	M	0	84	10434	85	caramella	unrelated	new	0.0434853	new_low	id0796	0.82799	0.28179	0.186937	833	281	2613
11	mouse	carcere	20	M	0	63	10424	64	carcere	weakly	new	0.341269	new_high	id0816	0.778646	0.269726	0.214569	1030	294	2077
11	mouse	chilo	20	M	0	68	10391	67	chilo	weakly	new	0.106473	new_low	id0911	0.428582	0.122205	0.117285	647	261	1777
11	mouse	chitarra	20	M	0	51	10373	56	chitarra	weakly	new	0.0946603	new_low	id0987	0.183042	-0.0278685	0.211262	864	481	1846
11	mouse	colpa	20	M	0	56	10454	59	colpa	weakly	new	0.122852	new_high	id1016	0.774854	0.314347	0.276888	1465	249	2899
11	mouse	coltello	20	M	0	69	10377	68	coltello	weakly	new	0.0302692	new_low	id1098	0.76062	0.138251	0.324776	1744	528	3462
11	mouse	concerto	20	M	1	12	10428	13	concerto	studied	studied	0.110327	low	id1222	0.116351	0.0584081	0.151445	613	179	1580
11	mouse	coperta	20	M	1	17	10431	18	coperta	studied	studied	0.134089	high	id1315	0.806058	0.457837	0.215464	799	281	4016
11	mouse	cucire	20	M	1	34	10459	35	cucire	studied	studied	0.0751325	low	id1356	-0.0361449	-0.00462002	0.0493476	613	1	1097
11	mouse	denti	20	M	0	86	10449	87	denti	unrelated	new	0.088561	new_low	id1432	0.769841	0.282315	0.161616	1051	230	4250
11	mouse	desiderio	20	M	0	85	10365	86	desiderio	unrelated	new	0.00361786	new_low	id1532	0.192264	0.105993	0.141208	1230	743	2042
11	mouse	detriti	20	M	0	65	10441	70	detriti	weakly	new	0.089794	new_low	id1550	0.0967962	0.0376409	0.0942968	764	446	1228
11	mouse	diga	20	M	1	41	10383	42	diga	studied	studied	0.155954	high	id1619	0.112154	0.0529675	0.122453	483	1	1027
11	mouse	equita	20	M	0	91	10410	92	equit√†	unrelated	new	0.0155481	new_low	id1678	0.609181	0.240186	0.342472	749	230	2066
11	mouse	filo	20	M	1	32	10395	33	filo	studied	studied	0.0742088	low	id1773	0.173122	0.0819651	0.0695405	614	215	1395
11	mouse	fiume	20	M	1	79	10419	80	fiume	critical	new	0.251286	new_high	id1861	0.080215	0.0368839	0.0844675	615	181	1596
11	mouse	fobia	20	M	1	70	10388	71	fobia	weakly	new	0.316921	new_high	id1890	0.335431	0.168133	0.0361012	496	178	2461
11	mouse	foce	20	M	1	40	10445	41	foce	studied	studied	0.171496	high	id1958	0.687132	0.259183	0.215111	1115	480	1829
11	mouse	freddo	20	M	0	75	10450	76	freddo	critical	new	0.258941	new_high	id2118	0.774042	0.252893	0.173272	1432	266	3642
11	mouse	fumo	20	M	1	81	10416	82	fumo	critical	new	0.372624	new_high	id2149	0.0544553	0.0315187	0.101642	881	146	1696
11	mouse	furfante	20	M	0	28	10430	29	furfante	studied	studied	0.191389	high	id2212	0.554976	0.222448	0.172993	813	213	1780
11	mouse	gambe	20	M	1	9	10381	10	gambe	studied	studied	0.187139	high	id2282	0.220337	0.105224	0.129946	432	196	1329
11	mouse	ghiaccio	20	M	0	16	10393	17	ghiaccio	studied	studied	0.177297	high	id2389	0.330575	0.150683	0.197168	533	1	1564
11	mouse	gigante	20	M	1	88	10370	89	gigante	unrelated	new	0.0795229	new_low	id2454	0.0778865	0.0299988	0.0869048	699	312	1095
11	mouse	grafia	20	M	0	53	10442	52	grafia	weakly	new	0.113236	new_high	id2518	0.686097	0.208622	0.320346	865	213	2162
11	mouse	imbestialire	20	M	0	21	10439	22	imbestialire	studied	studied	0.0998333	low	id2552	0.692865	0.211265	0.293787	1032	230	2346
11	mouse	inchiostro	20	M	1	4	10446	5	inchiostro	studied	studied	0.0780921	low	id2649	0.641626	0.179065	0.295139	849	199	1829
11	mouse	iniezione	20	M	1	66	10436	65	iniezione	weakly	new	0.0786617	new_low	id2671	0.177735	0.0773816	0.158882	532	146	2236
11	mouse	innalzare	20	M	0	61	10378	62	innalzare	weakly	new	0.00654864	new_low	id2780	0.731323	0.198742	0.161501	1279	247	2062
11	mouse	inquinamento	20	M	1	3	10408	4	inquinamento	studied	studied	0.126225	high	id2830	0.024348	0.00978004	0.0832925	697	279	1245
11	mouse	insetto	20	M	1	45	10457	46	insetto	studied	studied	0.0955809	low	id2910	0.783296	0.118852	0.346276	865	249	1599
11	mouse	ira	20	M	0	20	10375	21	ira	studied	studied	0.222094	high	id2972	0.744667	0.206528	0.269964	1146	245	1829
11	mouse	italia	20	M	1	24	10409	25	italia	studied	studied	0.0730751	low	id3008	0.108283	0.0510008	0.125368	447	162	978
11	mouse	italiana	20	M	1	27	10456	28	italiana	studied	studied	0.0991659	low	id3106	0.042193	0.0222532	0.104134	382	83	1082
11	mouse	lievito	20	M	1	37	10372	38	lievito	studied	studied	0.0807639	low	id3199	0.558017	0.144924	0.147235	1263	597	4312
11	mouse	malcontento	20	M	0	23	10421	24	malcontento	studied	studied	0.191215	high	id3262	0.144816	0.0435893	0.216711	599	280	1395
11	mouse	malumore	20	M	1	57	10444	60	malumore	weakly	new	0.177447	new_high	id3379	0.761294	0.185254	0.210195	1379	613	2465
11	mouse	medicina	20	M	1	89	10376	90	medicina	unrelated	new	-0.00401542	new_low	id3427	0.214358	0.094724	0.107061	564	280	1362
11	mouse	monarca	20	M	0	92	10382	93	monarca	unrelated	new	0.00502085	new_low	id3453	0.162133	0.0737907	0.035597	431	95	1681
11	mouse	mondiali	20	M	0	60	10390	61	mondiali	weakly	new	0.0335083	new_low	id3516	0.819075	0.216937	0.198719	826	158	1441
11	mouse	musica	20	M	1	77	10374	78	musica	critical	new	0.230956	new_high	id3585	0.697875	0.207472	0.161641	880	279	1678
11	mouse	naso	20	M	0	58	10413	57	naso	weakly	new	0.0711203	new_low	id3678	0.531905	0.187223	0.238651	746	229	1477
11	mouse	nera	20	M	0	6	10425	7	nera	studied	studied	0.0311142	low	id3747	0.743366	0.191556	0.077617	1899	49	2679
11	mouse	nero	20	M	0	71	10426	72	nero	weakly	new	0.0752351	new_low	id3806	0.78397	0.157649	0.128247	1115	379	3511
11	mouse	neve	20	M	1	18	10406	19	neve	studied	studied	0.294562	high	id3878	0.172074	0.107123	0.0633375	563	395	1947
11	mouse	nicotina	20	M	0	2	10429	3	nicotina	studied	studied	0.281271	high	id3911	0.254164	0.113469	0.0438026	547	345	1144
11	mouse	nuvola	20	M	0	93	10402	94	nuvola	unrelated	new	0.0329137	new_low	id3991	0.556003	0.151484	0.228608	614	179	1412
11	mouse	odio	20	M	1	22	10422	23	odio	studied	studied	0.143163	high	id4094	0.636138	0.241231	0.258667	764	1	1530
11	mouse	onore	20	M	0	94	10423	95	onore	unrelated	new	-0.018156	new_low	id4124	0.34822	0.154669	0.0616364	1149	931	2728
11	mouse	paglia	20	M	1	10	10411	11	paglia	studied	studied	0.0780426	low	id4187	0.783698	0.263753	0.251546	915	130	1797
11	mouse	pane	20	M	0	74	10385	75	pane	critical	new	0.18648	new_high	id4273	0.707913	0.200166	0.169713	829	263	1444
11	mouse	pasta	20	M	1	39	10407	40	pasta	studied	studied	0.0669416	low	id4328	0.146009	0.0774536	0.101962	482	180	1196
11	mouse	paura	20	M	0	46	10401	47	paura	studied	studied	0.0671453	low	id4414	-0.364722	-0.165409	0.0531396	632	214	1412
11	mouse	penna	20	M	1	80	10453	81	penna	critical	new	0.111418	new_high	id4487	0.0489261	0.0109431	0.173798	882	17	1317
11	mouse	pesce	20	M	0	43	10368	44	pesce	studied	studied	0.0818065	low	id4504	0.712272	0.213875	0.195602	1095	262	2094
11	mouse	pipa	20	M	1	0	10380	1	pipa	studied	studied	0.279572	high	id4587	0.233932	0.103138	0.16218	579	363	1395
11	mouse	pistola	20	M	0	62	10371	63	pistola	weakly	new	0.198514	new_high	id4638	0.754636	0.207728	0.355974	1197	347	2046
11	mouse	pungere	20	M	1	67	10437	66	pungere	weakly	new	0.109731	new_low	id4734	0.144376	0.0641301	0.177174	448	146	1262
11	mouse	punta	20	M	1	33	10451	34	punta	studied	studied	0.00436849	low	id4785	0.0471216	0.0176519	0.0739334	902	31	1180
11	mouse	puzza	20	M	0	48	10432	49	puzza	weakly	new	0.114233	new_high	id4883	0.826074	0.369805	0.257637	648	196	1980
11	mouse	rabbia	20	M	1	73	10420	74	rabbia	critical	new	0.336919	new_high	id4891	0.605067	0.118148	0.250903	1066	297	1796
11	mouse	ragno	20	M	1	82	10369	83	ragno	critical	new	0.120114	new_high	id4998	-0.0239974	-0.00917731	0.074618	513	463	1678
11	mouse	rapinatore	20	M	1	29	10448	30	rapinatore	studied	studied	0.262715	high	id5066	0.0211675	8.48e-05	0.195309	1161	178	1878
11	mouse	ritmo	20	M	1	13	10417	14	ritmo	studied	studied	0.0634174	low	id5104	0.0778058	0.0456577	0.0975412	549	383	3079
11	mouse	scarpa	20	M	0	95	10387	96	scarpa	unrelated	new	0.0371697	new_low	id5184	0.810881	0.15698	0.242765	1665	249	3662
11	mouse	scassinare	20	M	1	30	10452	31	scassinare	studied	studied	0.211322	high	id5289	-0.0362222	-0.00218201	0.139506	669	1	3635
11	mouse	sciare	20	M	0	59	10394	58	sciare	weakly	new	0.173985	new_high	id5329	0.633849	0.204126	0.201673	1032	163	1715
11	mouse	scomoda	20	M	1	11	10443	12	scomoda	studied	studied	0.057159	low	id5369	0.041482	0.0175145	0.121535	399	230	1279
11	mouse	scuola	20	M	0	7	10438	8	scuola	studied	studied	0.074117	low	id5428	0.760337	0.166149	0.143527	1382	164	3629
11	mouse	sedia	20	M	0	72	10433	73	sedia	critical	new	0.265765	new_high	id5531	0.731798	0.251823	0.258889	1015	266	2096
11	mouse	strumento	20	M	1	14	10427	15	strumento	studied	studied	0.0512009	low	id5591	0.0838646	0.0431459	0.0899433	465	48	1415
11	mouse	studio	20	M	0	54	10435	53	studio	weakly	new	0.00710693	new_low	id5666	0.489229	0.187853	0.113625	661	194	2277
11	mouse	suono	20	M	0	50	10403	55	suono	weakly	new	0.183261	new_high	id5705	0.848951	0.158696	0.180962	730	113	1862
11	mouse	tabacco	20	M	1	1	10366	2	tabacco	studied	studied	0.294959	high	id5788	0.225382	0.113605	0.0941267	618	397	1329
11	mouse	tavolo	20	M	1	8	10412	9	tavolo	studied	studied	0.150165	high	id5862	0.158993	0.0748689	0.11951	432	213	1095
11	mouse	tela	20	M	1	44	10396	45	tela	studied	studied	0.103417	low	id5944	0.381656	0.170023	0.169653	697	279	1445
11	mouse	tiepido	20	M	1	19	10400	20	tiepido	studied	studied	0.147686	high	id5965	0.859768	0.392043	0.124954	846	230	3895
11	mouse	torrente	20	M	1	42	10367	43	torrente	studied	studied	0.225135	high	id6079	0.824061	0.171535	0.410341	1529	364	2910
11	mouse	treno	20	M	0	87	10379	88	treno	unrelated	new	0.0948613	new_low	id6134	0.801908	0.15245	0.270107	828	229	1977
11	mouse	valle	20	M	0	64	10397	69	valle	weakly	new	0.110262	new_high	id6214	0.406734	0.210214	0.11575	713	180	1560
11	mouse	velenoso	20	M	1	47	10405	48	velenoso	studied	studied	0.120532	high	id6275	0.33703	0.0755844	0.230048	1548	413	2483
11	mouse	vento	20	M	1	25	10386	26	vento	studied	studied	0.102266	low	id6312	0.104578	0.0548045	0.116592	614	1	2629
12	mouse	accendere	22	M	1	49	10010	50	accendere	weakly	new	0.123531	new_high	id0020	-0.126215	-0.061397	0.0238174	1314	77	1845
12	mouse	ago	22	M	0	78	10065	79	ago	critical	new	0.0902663	new_low	id0079	-0.0809698	-0.0322025	0.0235305	2367	2099	3115
12	mouse	alza	22	M	1	26	10023	27	alza	studied	studied	0.00982718	low	id0146	-0.0575475	-0.0210905	0.0541682	882	113	1368
12	mouse	arpa	22	M	0	15	10037	16	arpa	studied	studied	0.117059	high	id0236	0.106244	0.0561218	0.0569789	1219	831	2281
12	mouse	assassino	22	M	1	31	10064	32	assassino	studied	studied	0.21554	high	id0314	-0.0315353	-0.00945002	0.0582143	1330	1063	1997
12	mouse	astuccio	22	M	0	52	10038	51	astuccio	weakly	new	0.170973	new_high	id0378	0.0527441	0.0196609	0.0565343	1381	1164	1947
12	mouse	bandiera	22	M	1	76	10021	77	bandiera	critical	new	0.136611	new_high	id0464	0.047515	0.0107776	0.0706444	900	430	1596
12	mouse	bellezza	22	M	0	90	10063	91	bellezza	unrelated	new	0.0828436	new_low	id0506	0.0156132	0.00133616	0.0687002	930	62	1796
12	mouse	buono	22	M	0	38	9997	39	buono	studied	studied	0.137259	high	id0543	-0.0287154	-0.0127838	0.0269558	831	764	1283
12	mouse	caldo	22	M	1	36	9980	37	caldo	studied	studied	0.113019	high	id0638	0.208844	0.066373	0.0970186	1731	647	2651
12	mouse	cammello	22	M	1	35	9982	36	cammello	studied	studied	0.0734182	low	id0677	0.22173	0.0879021	0.0548478	1131	648	1867
12	mouse	caramella	22	M	0	84	10019	85	caramella	unrelated	new	0.0434853	new_low	id0753	0.0361228	0.0100664	0.0259669	2184	1998	2664
12	mouse	carcere	22	M	0	63	10007	64	carcere	weakly	new	0.341269	new_high	id0841	0.0972576	0.0391191	0.0953973	2349	396	3031
12	mouse	chilo	22	M	0	68	10005	67	chilo	weakly	new	0.106473	new_low	id0933	0.0434026	0.00953104	0.09039	1199	814	1601
12	mouse	chitarra	22	M	1	51	10032	56	chitarra	weakly	new	0.0946603	new_low	id0943	0.508585	-0.00391461	0.0719126	3698	2631	4665
12	mouse	colpa	22	M	0	56	10014	59	colpa	weakly	new	0.122852	new_high	id1013	0.145062	0.0872985	0.112786	963	528	1829
12	mouse	coltello	22	M	0	69	9991	68	coltello	weakly	new	0.0302692	new_low	id1089	0.0936102	0.0353682	0.0924571	1967	1584	2752
12	mouse	comoda	22	M	0	55	10071	54	comoda	weakly	new	0.125996	new_high	id1190	-0.0925229	-0.029207	0.0536969	2282	2031	2881
12	mouse	concerto	22	M	1	12	9998	13	concerto	studied	studied	0.110327	low	id1226	0.0608855	-0.0131709	0.0246625	880	648	1681
12	mouse	coperta	22	M	1	17	9989	18	coperta	studied	studied	0.134089	high	id1276	-0.119631	-0.0779527	0.0541224	2099	498	2717
12	mouse	cucire	22	M	1	34	10046	35	cucire	studied	studied	0.0751325	low	id1377	-0.0379554	-0.0192687	0.0279504	1050	947	1630
12	mouse	denti	22	M	0	86	10020	87	denti	unrelated	new	0.088561	new_low	id1451	0.0423837	0.0185747	0.0712525	1750	930	2263
12	mouse	desiderio	22	M	1	85	10052	86	desiderio	unrelated	new	0.00361786	new_low	id1488	0.0736864	0.0358235	0.0838392	1899	1181	2619
12	mouse	detriti	22	M	0	65	10043	70	detriti	weakly	new	0.089794	new_low	id1542	-0.0335681	0.00317172	0.0951357	1350	946	1929
12	mouse	equita	22	M	0	91	10036	92	equit√†	unrelated	new	0.0155481	new_low	id1706	0.142422	0.0716272	0.0663404	914	79	1513
12	mouse	filo	22	M	1	32	10049	33	filo	studied	studied	0.0742088	low	id1745	-0.020616	-0.00701603	0.0275926	1466	1347	2197
12	mouse	fiume	22	M	1	79	10028	80	fiume	critical	new	0.251286	new_high	id1823	-0.0669325	-0.0251603	0.0936441	1083	413	1763
12	mouse	fobia	22	M	1	70	10057	71	fobia	weakly	new	0.316921	new_high	id1875	0.053999	0.00263332	0.0585103	1733	1381	2314
12	mouse	foce	22	M	1	40	10054	41	foce	studied	studied	0.171496	high	id1941	-0.0369924	-0.0162586	0.0933609	1263	913	1947
12	mouse	freddo	22	M	1	75	10026	76	freddo	critical	new	0.258941	new_high	id2063	-0.0470067	-0.0270448	0.0269542	1081	913	1545
12	mouse	fumo	22	M	1	81	10001	82	fumo	critical	new	0.372624	new_high	id2153	-0.214554	-0.119997	0.095403	779	533	1317
12	mouse	furfante	22	M	1	28	10055	29	furfante	studied	studied	0.191389	high	id2215	-0.027181	-0.0122124	0.0610557	898	597	1496
12	mouse	gambe	22	M	0	9	10053	10	gambe	studied	studied	0.187139	high	id2314	-0.0546263	-0.0189558	0.0340272	1049	863	1896
12	mouse	ghiaccio	22	M	0	16	9990	17	ghiaccio	studied	studied	0.177297	high	id2361	0.164984	0.0578837	0.0584263	2232	1216	3068
12	mouse	gigante	22	M	0	88	10011	89	gigante	unrelated	new	0.0795229	new_low	id2441	0.146119	0.0289828	0.0815854	1548	80	2314
12	mouse	grafia	22	M	0	53	10039	52	grafia	weakly	new	0.113236	new_high	id2513	0.554803	0.141133	0.183011	2748	1564	3832
12	mouse	imbestialire	22	M	0	21	10025	22	imbestialire	studied	studied	0.0998333	low	id2582	0.10066	0.0324494	0.103113	1347	1047	2046
12	mouse	inchiostro	22	M	1	4	10015	5	inchiostro	studied	studied	0.0780921	low	id2595	-0.0745609	-0.030772	0.0276951	882	630	1480
12	mouse	iniezione	22	M	0	66	10030	65	iniezione	weakly	new	0.0786617	new_low	id2670	0.742987	0.376216	0.102229	2313	1129	3413
12	mouse	innalzare	22	M	0	61	9985	62	innalzare	weakly	new	0.00654864	new_low	id2767	0.0467354	0.0257326	0.0503032	1581	1448	2167
12	mouse	inquinamento	22	M	1	3	9983	4	inquinamento	studied	studied	0.126225	high	id2812	0.135443	0.0203519	0.0986847	1365	1099	2518
12	mouse	insetto	22	M	1	45	9995	46	insetto	studied	studied	0.0955809	low	id2903	0.0313662	0.00176312	0.0970486	998	798	1666
12	mouse	ira	22	M	1	20	10008	21	ira	studied	studied	0.222094	high	id2937	-0.100339	-0.0543201	0.0546418	748	579	1195
12	mouse	italia	22	M	1	24	10035	25	italia	studied	studied	0.0730751	low	id3032	0.0301859	0.0154484	0.0517872	1034	913	1730
12	mouse	italiana	22	M	1	27	10022	28	italiana	studied	studied	0.0991659	low	id3073	-0.0234465	-0.00620585	0.0473411	1914	1513	2363
12	mouse	ladro	22	M	1	83	10047	84	ladro	critical	new	0.26846	new_high	id3160	-0.027366	-0.0129715	0.0535749	930	814	1897
12	mouse	lievito	22	M	0	37	9992	38	lievito	studied	studied	0.0807639	low	id3220	-0.0490744	0.000721879	0.0246926	1251	998	1850
12	mouse	malcontento	22	M	0	23	10018	24	malcontento	studied	studied	0.191215	high	id3293	0.0508886	0.0270619	0.0811117	945	796	1696
12	mouse	malumore	22	M	0	57	10016	60	malumore	weakly	new	0.177447	new_high	id3320	0.0956452	0.0454655	0.0589138	966	814	1614
12	mouse	medicina	22	M	0	89	9981	90	medicina	unrelated	new	-0.00401542	new_low	id3389	0.0425208	0.0123723	0.0994307	1148	1083	2232
12	mouse	monarca	22	M	0	92	10060	93	monarca	unrelated	new	0.00502085	new_low	id3459	0.0348129	0.0162269	0.0754116	1048	948	1714
12	mouse	mondiali	22	M	0	60	9987	61	mondiali	weakly	new	0.0335083	new_low	id3551	0.0778465	0.0336355	0.107416	948	847	1799
12	mouse	musica	22	M	0	77	10000	78	musica	critical	new	0.230956	new_high	id3642	0.124218	0.0419059	0.0402861	1209	34	1780
12	mouse	naso	22	M	0	58	10017	57	naso	weakly	new	0.0711203	new_low	id3668	-0.0502952	-0.0219967	0.0538969	1799	1564	2431
12	mouse	nera	22	M	0	6	10013	7	nera	studied	studied	0.0311142	low	id3768	0.0838996	0.0319792	0.0877793	2549	1213	3381
12	mouse	nero	22	M	1	71	10033	72	nero	weakly	new	0.0752351	new_low	id3813	-0.0564073	-0.0195743	0.0491902	1249	1047	1780
12	mouse	nicotina	22	M	1	2	10048	3	nicotina	studied	studied	0.281271	high	id3967	-0.0272028	-0.0134114	0.0240976	966	480	1497
12	mouse	nuvola	22	M	0	93	10050	94	nuvola	unrelated	new	0.0329137	new_low	id3976	0.0387511	0.0177611	0.0541076	1133	745	1545
12	mouse	odio	22	M	1	22	10062	23	odio	studied	studied	0.143163	high	id4044	-0.061493	-0.0301706	0.0582262	1299	1047	2281
12	mouse	onore	22	M	0	94	10072	95	onore	unrelated	new	-0.018156	new_low	id4161	-0.020277	-0.00255916	0.0307595	1582	1262	1982
12	mouse	paglia	22	M	1	10	9999	11	paglia	studied	studied	0.0780426	low	id4190	-0.0469624	-0.0270919	0.024846	932	48	1466
12	mouse	pane	22	M	0	74	10040	75	pane	critical	new	0.18648	new_high	id4236	-0.034246	0.0064832	0.0242857	2282	1997	2797
12	mouse	pasta	22	M	0	39	10044	40	pasta	studied	studied	0.0669416	low	id4308	0.0371805	0.00336977	0.0549821	1600	1081	2431
12	mouse	paura	22	M	0	46	10045	47	paura	studied	studied	0.0671453	low	id4393	0.094513	0.0374824	0.0677945	2099	1865	3136
12	mouse	penna	22	M	1	80	10034	81	penna	critical	new	0.111418	new_high	id4428	-0.0547586	-0.0124524	0.0557088	1198	1080	2080
12	mouse	pesce	22	M	0	43	9984	44	pesce	studied	studied	0.0818065	low	id4557	0.0776654	0.0336201	0.0800427	2050	683	3085
12	mouse	pipa	22	M	1	0	10031	1	pipa	studied	studied	0.279572	high	id4620	-0.0643519	-0.0251025	0.061957	732	629	1246
12	mouse	pistola	22	M	0	62	10058	63	pistola	weakly	new	0.198514	new_high	id4672	0.0545054	0.0159186	0.0583894	2015	1731	2731
12	mouse	punta	22	M	0	33	10061	34	punta	studied	studied	0.00436849	low	id4796	0.0209673	-0.00200703	0.0512933	1917	1532	2882
12	mouse	puzza	22	M	0	48	10070	49	puzza	weakly	new	0.114233	new_high	id4865	-0.0404245	-0.0155641	0.0608281	934	67	1363
12	mouse	rabbia	22	M	1	73	10041	74	rabbia	critical	new	0.336919	new_high	id4956	0.0362827	0.00243227	0.135011	1015	698	1484
12	mouse	ragno	22	M	1	82	9988	83	ragno	critical	new	0.120114	new_high	id5017	-0.0962493	-0.0440869	0.105613	1018	634	1702
12	mouse	rapinatore	22	M	1	29	10069	30	rapinatore	studied	studied	0.262715	high	id5041	0.0243421	-0.00292053	0.0419696	1580	529	2146
12	mouse	ritmo	22	M	1	13	10059	14	ritmo	studied	studied	0.0634174	low	id5161	-0.0472468	-0.011827	0.0601112	1382	1047	1880
12	mouse	scarpa	22	M	0	95	9993	96	scarpa	unrelated	new	0.0371697	new_low	id5164	0.105705	0.0488885	0.126214	1064	563	2598
12	mouse	scassinare	22	M	1	30	10066	31	scassinare	studied	studied	0.211322	high	id5230	-0.0741244	-0.0241345	0.116858	1085	781	1915
12	mouse	sciare	22	M	0	59	10002	58	sciare	weakly	new	0.173985	new_high	id5328	0.0430584	0.0215436	0.0240836	947	815	1526
12	mouse	scomoda	22	M	1	11	10073	12	scomoda	studied	studied	0.057159	low	id5374	-0.0223777	-0.000747171	0.0337064	1097	663	1429
12	mouse	sedia	22	M	0	72	9996	73	sedia	critical	new	0.265765	new_high	id5493	0.0533085	0.00393733	0.113407	1669	983	2085
12	mouse	strumento	22	M	0	14	10027	15	strumento	studied	studied	0.0512009	low	id5561	0.132286	0.0565063	0.0595993	1298	446	1763
12	mouse	studio	22	M	0	54	10012	53	studio	weakly	new	0.00710693	new_low	id5676	0.0747984	0.0307793	0.0349308	1916	1631	2480
12	mouse	suono	22	M	0	50	10009	55	suono	weakly	new	0.183261	new_high	id5715	0.502991	0.16827	0.161083	1565	278	2583
12	mouse	tabacco	22	M	1	1	10051	2	tabacco	studied	studied	0.294959	high	id5770	-0.0670856	-0.031911	0.0647783	783	646	1179
12	mouse	tavolo	22	M	1	8	10004	9	tavolo	studied	studied	0.150165	high	id5840	-0.0543063	-0.0153035	0.078376	682	630	1547
12	mouse	tela	22	M	1	44	9986	45	tela	studied	studied	0.103417	low	id5916	-0.108732	-0.0469474	0.104299	1079	861	1846
12	mouse	tiepido	22	M	1	19	9994	20	tiepido	studied	studied	0.147686	high	id5968	0.0409483	-0.000244342	0.0887337	1131	881	1964
12	mouse	torrente	22	M	1	42	10067	43	torrente	studied	studied	0.225135	high	id6042	-0.0393467	-0.022494	0.0450916	683	580	1246
12	mouse	treno	22	M	0	87	10074	88	treno	unrelated	new	0.0948613	new_low	id6103	0.102642	0.0444084	0.119696	999	530	1663
12	mouse	valle	22	M	1	64	10068	69	valle	weakly	new	0.110262	new_high	id6217	0.702763	0.122439	0.0424533	2916	1882	4033
12	mouse	velenoso	22	M	1	47	10003	48	velenoso	studied	studied	0.120532	high	id6254	-0.0973378	-0.0404222	0.0505616	1212	647	1764
12	mouse	vento	22	M	0	25	10024	26	vento	studied	studied	0.102266	low	id6325	0.0675987	0.031451	0.114681	1065	346	1947
13	mouse	accendere	22	M	0	49	10148	50	accendere	weakly	new	0.123531	new_high	id0007	0.74459	0.28763	0.271497	759	1	1412
13	mouse	ago	22	M	0	78	10134	79	ago	critical	new	0.0902663	new_low	id0087	0.957874	0.295877	0.196534	492	52	1345
13	mouse	alza	22	M	1	26	10132	27	alza	studied	studied	0.00982718	low	id0188	0.782462	0.104366	0.130253	785	132	1291
13	mouse	arpa	22	M	0	15	10149	16	arpa	studied	studied	0.117059	high	id0265	0.749962	0.244864	0.190069	969	36	1542
13	mouse	assassino	22	M	1	31	10120	32	assassino	studied	studied	0.21554	high	id0289	0.033499	0.0162253	0.0562937	412	17	931
13	mouse	astuccio	22	M	0	52	10137	51	astuccio	weakly	new	0.170973	new_high	id0351	0.666335	0.230525	0.2064	705	93	2105
13	mouse	bandiera	22	M	1	76	10127	77	bandiera	critical	new	0.136611	new_high	id0470	0.0182578	0.00883519	0.148009	664	61	913
13	mouse	bellezza	22	M	0	90	10128	91	bellezza	unrelated	new	0.0828436	new_low	id0527	0.266239	-0.00640679	0.169544	537	147	1173
13	mouse	buono	22	M	0	38	10158	39	buono	studied	studied	0.137259	high	id0541	-0.0718091	-0.0213099	0.023858	599	79	962
13	mouse	caldo	22	M	0	36	10109	37	caldo	studied	studied	0.113019	high	id0620	0.764044	0.29929	0.205075	750	67	1360
13	mouse	cammello	22	M	1	35	10086	36	cammello	studied	studied	0.0734182	low	id0730	0.0721821	0.0338556	0.115388	550	107	1093
13	mouse	caramella	22	M	0	84	10130	85	caramella	unrelated	new	0.0434853	new_low	id0734	0.736037	0.327057	0.247798	802	1	1358
13	mouse	carcere	22	M	1	63	10156	64	carcere	weakly	new	0.341269	new_high	id0856	0.25251	0.00303519	0.20654	1230	106	1625
13	mouse	chilo	22	M	0	68	10136	67	chilo	weakly	new	0.106473	new_low	id0887	0.752946	0.263049	0.18352	641	1	1197
13	mouse	chitarra	22	M	0	51	10154	56	chitarra	weakly	new	0.0946603	new_low	id0936	0.792021	0.2656	0.381242	749	40	1399
13	mouse	colpa	22	M	0	56	10098	59	colpa	weakly	new	0.122852	new_high	id1019	0.722278	0.307361	0.251804	804	80	1453
13	mouse	coltello	22	M	1	69	10112	68	coltello	weakly	new	0.0302692	new_low	id1110	-0.0625286	-0.00839074	0.0856483	572	1	905
13	mouse	comoda	22	M	0	55	10145	54	comoda	weakly	new	0.125996	new_high	id1199	0.77181	0.256351	0.112993	932	27	1386
13	mouse	concerto	22	M	0	12	10077	13	concerto	studied	studied	0.110327	low	id1238	0.773751	0.278591	0.200795	937	150	1612
13	mouse	coperta	22	M	0	17	10114	18	coperta	studied	studied	0.134089	high	id1294	0.626659	0.18084	0.0682822	747	13	2129
13	mouse	cucire	22	M	1	34	10107	35	cucire	studied	studied	0.0751325	low	id1395	0.521652	0.201427	0.349271	611	119	1304
13	mouse	denti	22	M	0	86	10144	87	denti	unrelated	new	0.088561	new_low	id1430	0.73401	0.268533	0.155282	709	173	1279
13	mouse	desiderio	22	M	0	85	10171	86	desiderio	unrelated	new	0.00361786	new_low	id1504	0.730348	0.200072	0.2456	744	239	1411
13	mouse	detriti	22	M	0	65	10081	70	detriti	weakly	new	0.089794	new_low	id1570	0.448199	0.189703	0.106447	705	159	1203
13	mouse	diga	22	M	1	41	10143	42	diga	studied	studied	0.155954	high	id1618	0.156847	0.072758	0.138649	374	25	1078
13	mouse	equita	22	M	1	91	10168	92	equit√†	unrelated	new	0.0155481	new_low	id1719	0.0284611	0.0108784	0.162628	496	1	962
13	mouse	filo	22	M	1	32	10084	33	filo	studied	studied	0.0742088	low	id1781	0.100469	0.0525469	0.077828	508	1	1023
13	mouse	fiume	22	M	1	79	10122	80	fiume	critical	new	0.251286	new_high	id1848	0.433609	0.186315	0.104547	585	1	1025
13	mouse	fobia	22	M	0	70	10169	71	fobia	weakly	new	0.316921	new_high	id1918	-0.156278	-0.0574148	0.053799	443	16	879
13	mouse	foce	22	M	1	40	10083	41	foce	studied	studied	0.171496	high	id1990	0.0510381	0.0112117	0.0492457	495	105	957
13	mouse	foglio	22	M	0	5	10161	6	foglio	studied	studied	0.0914023	low	id2035	0.618682	0.241602	0.237441	483	17	1038
13	mouse	freddo	22	M	0	75	10106	76	freddo	critical	new	0.258941	new_high	id2098	-0.10042	0.0114969	0.0530619	643	106	1185
13	mouse	fumo	22	M	1	81	10089	82	fumo	critical	new	0.372624	new_high	id2187	0.068423	0.0272432	0.0548031	363	213	1052
13	mouse	furfante	22	M	1	28	10108	29	furfante	studied	studied	0.191389	high	id2246	0.0946171	0.0500512	0.0953742	491	1	1091
13	mouse	gambe	22	M	1	9	10150	10	gambe	studied	studied	0.187139	high	id2266	0.0579355	0.0243111	0.132939	443	120	1239
13	mouse	ghiaccio	22	M	0	16	10093	17	ghiaccio	studied	studied	0.177297	high	id2359	0.0767931	0.0474315	0.0545229	492	17	1292
13	mouse	gigante	22	M	0	88	10147	89	gigante	unrelated	new	0.0795229	new_low	id2415	0.889027	0.405185	0.104285	469	80	1132
13	mouse	grafia	22	M	0	53	10082	52	grafia	weakly	new	0.113236	new_high	id2520	-0.112235	-0.0469753	0.0485953	521	92	1064
13	mouse	imbestialire	22	M	1	21	10096	22	imbestialire	studied	studied	0.0998333	low	id2544	0.193024	0.108027	0.128415	798	17	1385
13	mouse	inchiostro	22	M	1	4	10104	5	inchiostro	studied	studied	0.0780921	low	id2611	0.0523648	0.0232673	0.102936	438	92	1038
13	mouse	iniezione	22	M	1	66	10105	65	iniezione	weakly	new	0.0786617	new_low	id2702	0.114483	0.0581889	0.0841386	749	92	1278
13	mouse	innalzare	22	M	1	61	10155	62	innalzare	weakly	new	0.00654864	new_low	id2768	0.0792143	0.0426068	0.0376496	333	27	799
13	mouse	inquinamento	22	M	1	3	10100	4	inquinamento	studied	studied	0.126225	high	id2818	0.0972208	0.0566241	0.0509757	535	1	1078
13	mouse	insetto	22	M	1	45	10097	46	insetto	studied	studied	0.0955809	low	id2899	0.0563452	0.0354698	0.0783486	417	17	1012
13	mouse	ira	22	M	1	20	10141	21	ira	studied	studied	0.222094	high	id2942	0.0619907	0.012787	0.210816	453	120	1866
13	mouse	italia	22	M	1	24	10152	25	italia	studied	studied	0.0730751	low	id2998	0.785698	0.330941	0.17449	693	93	1359
13	mouse	italiana	22	M	1	27	10159	28	italiana	studied	studied	0.0991659	low	id3100	0.0102328	0.000404321	0.0674876	532	52	945
13	mouse	ladro	22	M	1	83	10103	84	ladro	critical	new	0.26846	new_high	id3127	-0.0460805	0.00887099	0.0617045	439	1	937
13	mouse	lievito	22	M	1	37	10101	38	lievito	studied	studied	0.0807639	low	id3181	0.0379937	0.0160988	0.11572	481	145	931
13	mouse	malcontento	22	M	1	23	10113	24	malcontento	studied	studied	0.191215	high	id3263	-0.0350333	-0.00760247	0.126208	411	118	1256
13	mouse	malumore	22	M	1	57	10126	60	malumore	weakly	new	0.177447	new_high	id3338	-0.0766377	-0.0125358	0.076618	347	23	916
13	mouse	medicina	22	M	0	89	10079	90	medicina	unrelated	new	-0.00401542	new_low	id3413	0.461262	0.147203	0.132134	652	133	1217
13	mouse	monarca	22	M	0	92	10125	93	monarca	unrelated	new	0.00502085	new_low	id3486	0.762009	0.320439	0.187651	1131	132	1664
13	mouse	musica	22	M	1	77	10119	78	musica	critical	new	0.230956	new_high	id3586	0.798321	0.0608346	0.347093	893	134	1667
13	mouse	naso	22	M	0	58	10131	57	naso	weakly	new	0.0711203	new_low	id3704	0.782341	0.22302	0.094021	631	1	1120
13	mouse	nera	22	M	1	6	10170	7	nera	studied	studied	0.0311142	low	id3728	0.0731629	0.0175796	0.139214	305	79	918
13	mouse	nero	22	M	0	71	10076	72	nero	weakly	new	0.0752351	new_low	id3820	0.723598	0.148186	0.350202	1454	197	2183
13	mouse	neve	22	M	1	18	10160	19	neve	studied	studied	0.294562	high	id3882	0.0952029	0.0592247	0.0889271	426	26	892
13	mouse	nuvola	22	M	0	93	10140	94	nuvola	unrelated	new	0.0329137	new_low	id3988	0.444316	0.163223	0.248816	416	1	1133
13	mouse	odio	22	M	1	22	10085	23	odio	studied	studied	0.143163	high	id4063	-0.0630383	-0.0318414	0.0537214	444	107	826
13	mouse	onore	22	M	0	94	10115	95	onore	unrelated	new	-0.018156	new_low	id4105	0.763089	0.208346	0.275282	910	17	1639
13	mouse	paglia	22	M	1	10	10095	11	paglia	studied	studied	0.0780426	low	id4226	0.0697541	0.0307562	0.0346479	455	279	945
13	mouse	pane	22	M	1	74	10138	75	pane	critical	new	0.18648	new_high	id4248	0.157636	0.074892	0.0852285	399	40	1052
13	mouse	pasta	22	M	0	39	10124	40	pasta	studied	studied	0.0669416	low	id4333	0.652377	0.25677	0.166227	665	26	1585
13	mouse	paura	22	M	1	46	10091	47	paura	studied	studied	0.0671453	low	id4416	0.767467	0.204362	0.0986561	695	145	1318
13	mouse	penna	22	M	0	80	10111	81	penna	critical	new	0.111418	new_high	id4438	0.812449	0.266951	0.433985	1176	1	1772
13	mouse	pesce	22	M	1	43	10118	44	pesce	studied	studied	0.0818065	low	id4551	0.0885625	0.0470654	0.0830942	586	66	1039
13	mouse	pipa	22	M	1	0	10165	1	pipa	studied	studied	0.279572	high	id4605	0.127572	0.0370037	0.221672	510	17	932
13	mouse	pistola	22	M	0	62	10099	63	pistola	weakly	new	0.198514	new_high	id4654	0.704491	0.267443	0.231865	758	106	1291
13	mouse	pungere	22	M	1	67	10164	66	pungere	weakly	new	0.109731	new_low	id4707	0.0533833	0.028829	0.0841098	548	92	988
13	mouse	punta	22	M	1	33	10139	34	punta	studied	studied	0.00436849	low	id4811	0.0602689	0.0358636	0.0674076	289	13	969
13	mouse	puzza	22	M	0	48	10087	49	puzza	weakly	new	0.114233	new_high	id4863	0.46246	0.186436	0.0988984	563	93	1110
13	mouse	rabbia	22	M	1	73	10133	74	rabbia	critical	new	0.336919	new_high	id4895	0.0581923	0.0331679	0.0569144	494	26	878
13	mouse	ragno	22	M	0	82	10121	83	ragno	critical	new	0.120114	new_high	id5008	0.757235	0.299219	0.306634	790	80	1452
13	mouse	rapinatore	22	M	1	29	10166	30	rapinatore	studied	studied	0.262715	high	id5045	0.0825099	0.0310099	0.100216	374	1	770
13	mouse	ritmo	22	M	1	13	10123	14	ritmo	studied	studied	0.0634174	low	id5156	0.768903	0.0705198	0.427968	855	106	2118
13	mouse	scarpa	22	M	1	95	10162	96	scarpa	unrelated	new	0.0371697	new_low	id5209	0.0611845	0.0310821	0.153858	451	39	1184
13	mouse	scassinare	22	M	1	30	10090	31	scassinare	studied	studied	0.211322	high	id5294	0.0835946	0.043821	0.0520083	588	252	1051
13	mouse	sciare	22	M	0	59	10088	58	sciare	weakly	new	0.173985	new_high	id5336	0.709837	0.202198	0.244035	683	133	1385
13	mouse	scomoda	22	M	1	11	10142	12	scomoda	studied	studied	0.057159	low	id5392	0.0689703	0.0337488	0.201459	639	67	1413
13	mouse	scuola	22	M	0	7	10080	8	scuola	studied	studied	0.074117	low	id5447	0.757059	0.285489	0.209016	911	281	1365
13	mouse	sedia	22	M	0	72	10116	73	sedia	critical	new	0.265765	new_high	id5543	0.744282	0.161983	0.321369	913	1	1793
13	mouse	strumento	22	M	1	14	10163	15	strumento	studied	studied	0.0512009	low	id5613	0.127846	0.0604364	0.0738903	337	106	1039
13	mouse	studio	22	M	1	54	10151	53	studio	weakly	new	0.00710693	new_low	id5675	0.148906	0.0529099	0.176385	684	27	1200
13	mouse	suono	22	M	1	50	10092	55	suono	weakly	new	0.183261	new_high	id5722	0.753498	0.279706	0.264239	786	80	3159
13	mouse	tabacco	22	M	1	1	10094	2	tabacco	studied	studied	0.294959	high	id5814	0.0561934	0.0257691	0.11271	378	119	1065
13	mouse	tavolo	22	M	0	8	10110	9	tavolo	studied	studied	0.150165	high	id5858	0.76013	0.193433	0.100055	571	92	1385
13	mouse	tela	22	M	0	44	10102	45	tela	studied	studied	0.103417	low	id5895	0.748525	0.279182	0.129035	798	145	1723
13	mouse	tiepido	22	M	1	19	10167	20	tiepido	studied	studied	0.147686	high	id6011	0.0463586	0.0237679	0.0746267	371	1	824
13	mouse	torrente	22	M	1	42	10117	43	torrente	studied	studied	0.225135	high	id6033	-0.0500006	0.00546358	0.0530604	522	1	931
13	mouse	treno	22	M	1	87	10157	88	treno	unrelated	new	0.0948613	new_low	id6120	0.0386716	0.0202728	0.0805182	310	119	865
13	mouse	valle	22	M	0	64	10129	69	valle	weakly	new	0.110262	new_high	id6185	0.782066	0.204477	0.215199	843	1	1399
13	mouse	velenoso	22	M	1	47	10078	48	velenoso	studied	studied	0.120532	high	id6278	0.809403	0.0330722	0.363558	1164	347	1844
13	mouse	vento	22	M	1	25	10146	26	vento	studied	studied	0.102266	low	id6310	-0.0816629	-0.00972654	0.0260347	496	27	892
14	mouse	accendere	20	F	0	49	11134	50	accendere	weakly	new	0.123531	new_high	id0049	0.0978361	0.0509067	0.0711763	916	42	1336
14	mouse	ago	20	F	0	78	11163	79	ago	critical	new	0.0902663	new_low	id0135	0.778166	0.211689	0.373334	983	1	2002
14	mouse	alza	20	F	0	26	11222	27	alza	studied	studied	0.00982718	low	id0193	0.135268	0.041782	0.136132	586	134	1044
14	mouse	arpa	20	F	1	15	11223	16	arpa	studied	studied	0.117059	high	id0244	0.474079	0.143232	0.102362	580	199	1168
14	mouse	assassino	20	F	1	31	11165	32	assassino	studied	studied	0.21554	high	id0317	0.104007	0.0284534	0.0573134	565	271	1248
14	mouse	astuccio	20	F	0	52	11173	51	astuccio	weakly	new	0.170973	new_high	id0379	0.296139	0.0606478	0.125837	652	437	1416
14	mouse	bandiera	20	F	0	76	11214	77	bandiera	critical	new	0.136611	new_high	id0404	-0.0268376	-0.014139	0.0249102	668	227	1240
14	mouse	bellezza	20	F	0	90	11141	91	bellezza	unrelated	new	0.0828436	new_low	id0524	0.382931	0.192896	0.109246	710	1	1430
14	mouse	buono	20	F	0	38	11181	39	buono	studied	studied	0.137259	high	id0540	0.132057	0.0728412	0.0879596	800	342	1323
14	mouse	caldo	20	F	0	36	11200	37	caldo	studied	studied	0.113019	high	id0609	0.737107	0.263553	0.224681	1430	131	2374
14	mouse	cammello	20	F	1	35	11155	36	cammello	studied	studied	0.0734182	low	id0699	-0.104174	-0.0199602	0.110585	372	131	1080
14	mouse	caramella	20	F	1	84	11188	85	caramella	unrelated	new	0.0434853	new_low	id0788	0.828891	0.199414	0.326241	1237	1	2415
14	mouse	carcere	20	F	0	63	11192	64	carcere	weakly	new	0.341269	new_high	id0832	0.700574	0.0196415	0.302154	1237	1	2002
14	mouse	chilo	20	F	0	68	11133	67	chilo	weakly	new	0.106473	new_low	id0905	0.614533	0.232452	0.0703743	822	329	1392
14	mouse	chitarra	20	F	0	51	11158	56	chitarra	weakly	new	0.0946603	new_low	id0964	0.884617	0.385834	0.0753612	724	1	1318
14	mouse	colpa	20	F	0	56	11177	59	colpa	weakly	new	0.122852	new_high	id1034	0.846443	0.0152588	0.442521	1593	228	2574
14	mouse	coltello	20	F	0	69	11191	68	coltello	weakly	new	0.0302692	new_low	id1080	0.00871157	0.00157505	0.123379	1071	86	1531
14	mouse	comoda	20	F	0	55	11185	54	comoda	weakly	new	0.125996	new_high	id1173	0.759125	0.269083	0.296416	1058	22	1906
14	mouse	concerto	20	F	0	12	11174	13	concerto	studied	studied	0.110327	low	id1219	0.792934	0.258015	0.264843	857	373	1529
14	mouse	coperta	20	F	1	17	11171	18	coperta	studied	studied	0.134089	high	id1272	0.091937	0.032135	0.115248	652	280	1300
14	mouse	cucire	20	F	1	34	11153	35	cucire	studied	studied	0.0751325	low	id1361	0.208021	0.054	0.159866	571	138	1706
14	mouse	denti	20	F	0	86	11180	87	denti	unrelated	new	0.088561	new_low	id1462	0.0527971	-0.0338491	0.0911857	617	462	1423
14	mouse	desiderio	20	F	0	85	11147	86	desiderio	unrelated	new	0.00361786	new_low	id1482	-0.0444246	-0.00647396	0.0869386	593	138	1284
14	mouse	detriti	20	F	0	65	11182	70	detriti	weakly	new	0.089794	new_low	id1589	0.127616	0.0428407	0.18141	643	171	1381
14	mouse	diga	20	F	1	41	11211	42	diga	studied	studied	0.155954	high	id1607	0.124611	-0.0102785	0.125295	742	198	1373
14	mouse	equita	20	F	0	91	11166	92	equit√†	unrelated	new	0.0155481	new_low	id1715	0.708106	0.309849	0.206905	664	186	1378
14	mouse	filo	20	F	1	32	11204	33	filo	studied	studied	0.0742088	low	id1788	0.591033	0.20262	0.244506	959	116	1761
14	mouse	fiume	20	F	1	79	11156	80	fiume	critical	new	0.251286	new_high	id1842	0.308519	0.0583598	0.142831	698	39	1210
14	mouse	fobia	20	F	0	70	11138	71	fobia	weakly	new	0.316921	new_high	id1908	0.763259	0.32163	0.438948	1095	117	2269
14	mouse	foce	20	F	1	40	11196	41	foce	studied	studied	0.171496	high	id1935	-0.226088	-0.0365321	0.204255	1107	67	1890
14	mouse	foglio	20	F	1	5	11140	6	foglio	studied	studied	0.0914023	low	id2049	0.0404112	0.00965712	0.117721	744	274	1105
14	mouse	freddo	20	F	0	75	11183	76	freddo	critical	new	0.258941	new_high	id2125	0.708959	0.279455	0.160738	1003	224	2076
14	mouse	fumo	20	F	1	81	11170	82	fumo	critical	new	0.372624	new_high	id2178	0.0564863	0.00746324	0.135792	388	73	1422
14	mouse	furfante	20	F	1	28	11132	29	furfante	studied	studied	0.191389	high	id2240	-0.295103	-0.0529217	0.099875	1916	976	2633
14	mouse	gambe	20	F	0	9	11189	10	gambe	studied	studied	0.187139	high	id2318	0.0532968	0.0219659	0.122134	951	68	1721
14	mouse	ghiaccio	20	F	1	16	11176	17	ghiaccio	studied	studied	0.177297	high	id2336	0.608753	0.00949097	0.183539	1078	391	1693
14	mouse	gigante	20	F	0	88	11197	89	gigante	unrelated	new	0.0795229	new_low	id2431	0.173881	0.0302412	0.227162	808	280	1695
14	mouse	grafia	20	F	0	53	11186	52	grafia	weakly	new	0.113236	new_high	id2487	-0.0672553	-0.0104311	0.0759576	1111	659	1474
14	mouse	imbestialire	20	F	1	21	11136	22	imbestialire	studied	studied	0.0998333	low	id2558	0.782862	0.219808	0.223817	1311	61	2133
14	mouse	inchiostro	20	F	1	4	11137	5	inchiostro	studied	studied	0.0780921	low	id2630	0.120744	0.0387319	0.29066	613	219	1488
14	mouse	iniezione	20	F	1	66	11164	65	iniezione	weakly	new	0.0786617	new_low	id2682	0.745273	0.160382	0.103635	845	17	1648
14	mouse	innalzare	20	F	0	61	11187	62	innalzare	weakly	new	0.00654864	new_low	id2782	0.0466575	0.0168466	0.0285827	838	102	1468
14	mouse	inquinamento	20	F	1	3	11172	4	inquinamento	studied	studied	0.126225	high	id2829	0.15235	0.04216	0.0806648	857	279	1832
14	mouse	insetto	20	F	0	45	11159	46	insetto	studied	studied	0.0955809	low	id2875	0.579209	0.213788	0.184041	682	296	1371
14	mouse	ira	20	F	1	20	11210	21	ira	studied	studied	0.222094	high	id2919	0.588447	0.21509	0.092915	708	143	1372
14	mouse	italia	20	F	1	24	11152	25	italia	studied	studied	0.0730751	low	id3003	0.273136	0.107559	0.188684	589	121	1426
14	mouse	italiana	20	F	0	27	11169	28	italiana	studied	studied	0.0991659	low	id3047	0.837443	0.290769	0.308547	706	189	1842
14	mouse	ladro	20	F	1	83	11215	84	ladro	critical	new	0.26846	new_high	id3123	0.613423	0.244166	0.224916	751	167	1601
14	mouse	lievito	20	F	0	37	11206	38	lievito	studied	studied	0.0807639	low	id3207	0.0319308	0.0054618	0.121382	548	74	1549
14	mouse	malcontento	20	F	1	23	11184	24	malcontento	studied	studied	0.191215	high	id3271	0.0351977	0.00609334	0.310726	1478	507	2173
14	mouse	malumore	20	F	1	57	11194	60	malumore	weakly	new	0.177447	new_high	id3341	0.0245543	0.00380368	0.0393787	820	137	1235
14	mouse	medicina	20	F	0	89	11199	90	medicina	unrelated	new	-0.00401542	new_low	id3401	0.0432702	0.00707414	0.136391	924	232	1674
14	mouse	monarca	20	F	0	92	11142	93	monarca	unrelated	new	0.00502085	new_low	id3451	0.140679	0.0492265	0.134919	722	74	1347
14	mouse	mondiali	20	F	0	60	11135	61	mondiali	weakly	new	0.0335083	new_low	id3571	0.0667924	0.0390922	0.0927435	783	143	1659
14	mouse	musica	20	F	0	77	11203	78	musica	critical	new	0.230956	new_high	id3635	0.0510123	0.0200051	0.0372662	631	70	1236
14	mouse	naso	20	F	0	58	11168	57	naso	weakly	new	0.0711203	new_low	id3670	0.713985	0.252581	0.188117	585	241	1393
14	mouse	nera	20	F	1	6	11225	7	nera	studied	studied	0.0311142	low	id3770	-0.119137	-0.0561345	0.0645687	633	380	1100
14	mouse	nero	20	F	1	71	11157	72	nero	weakly	new	0.0752351	new_low	id3776	0.223483	0.0520579	0.139735	601	337	1486
14	mouse	neve	20	F	1	18	11209	19	neve	studied	studied	0.294562	high	id3841	0.538034	0.0606689	0.192496	985	21	1678
14	mouse	nuvola	20	F	0	93	11201	94	nuvola	unrelated	new	0.0329137	new_low	id3983	0.287491	0.066508	0.0625204	871	210	2763
14	mouse	odio	20	F	1	22	11162	23	odio	studied	studied	0.143163	high	id4083	0.0587225	0.0238749	0.0688848	626	52	1201
14	mouse	onore	20	F	0	94	11227	95	onore	unrelated	new	-0.018156	new_low	id4128	-0.0337342	-0.0101081	0.0844863	871	463	1209
14	mouse	paglia	20	F	1	10	11205	11	paglia	studied	studied	0.0780426	low	id4178	0.327166	0.104147	0.210082	694	135	1489
14	mouse	pane	20	F	0	74	11213	75	pane	critical	new	0.18648	new_high	id4239	0.49659	0.143766	0.274928	604	72	1592
14	mouse	paura	20	F	1	46	11216	47	paura	studied	studied	0.0671453	low	id4378	-0.042243	-0.0201628	0.0266255	611	357	1040
14	mouse	penna	20	F	0	80	11179	81	penna	critical	new	0.111418	new_high	id4488	0.383793	0.157775	0.139524	950	501	1743
14	mouse	pesce	20	F	0	43	11190	44	pesce	studied	studied	0.0818065	low	id4496	0.0574468	0.0252728	0.0530898	767	136	1730
14	mouse	pipa	20	F	1	0	11146	1	pipa	studied	studied	0.279572	high	id4616	0.10689	0.00588481	0.155774	660	368	1187
14	mouse	pistola	20	F	1	62	11144	63	pistola	weakly	new	0.198514	new_high	id4671	0.794774	0.213311	0.333105	900	100	2093
14	mouse	pungere	20	F	1	67	11218	66	pungere	weakly	new	0.109731	new_low	id4715	0.0463559	0.013922	0.0896122	681	399	1125
14	mouse	punta	20	F	0	33	11178	34	punta	studied	studied	0.00436849	low	id4761	-0.12696	-0.0188175	0.121882	936	275	1752
14	mouse	puzza	20	F	0	48	11195	49	puzza	weakly	new	0.114233	new_high	id4828	0.668938	0.282669	0.128934	842	88	1540
14	mouse	rabbia	20	F	1	73	11217	74	rabbia	critical	new	0.336919	new_high	id4947	0.0663878	0.0164778	0.0887844	674	269	1096
14	mouse	ragno	20	F	1	82	11149	83	ragno	critical	new	0.120114	new_high	id4964	-0.113736	-0.00755056	0.134901	770	131	1177
14	mouse	rapinatore	20	F	1	29	11198	30	rapinatore	studied	studied	0.262715	high	id5054	0.0507283	-0.00130293	0.200735	816	279	1647
14	mouse	ritmo	20	F	1	13	11208	14	ritmo	studied	studied	0.0634174	low	id5157	0.666309	0.213375	0.217325	817	131	1651
14	mouse	scarpa	20	F	0	95	11175	96	scarpa	unrelated	new	0.0371697	new_low	id5225	0.648078	0.230552	0.236842	910	359	1470
14	mouse	scassinare	20	F	1	30	11139	31	scassinare	studied	studied	0.211322	high	id5271	-0.12295	-0.00267622	0.0672228	710	17	1195
14	mouse	sciare	20	F	0	59	11150	58	sciare	weakly	new	0.173985	new_high	id5350	0.0577648	0.0277913	0.140189	512	114	1368
14	mouse	scomoda	20	F	0	11	11148	12	scomoda	studied	studied	0.057159	low	id5403	0.561895	0.184985	0.116839	670	84	1162
14	mouse	scuola	20	F	1	7	11167	8	scuola	studied	studied	0.074117	low	id5438	-0.103956	-0.0123367	0.086294	401	368	1101
14	mouse	sedia	20	F	0	72	11202	73	sedia	critical	new	0.265765	new_high	id5514	-0.0441578	0.00436656	0.0717498	866	299	1356
14	mouse	strumento	20	F	1	14	11143	15	strumento	studied	studied	0.0512009	low	id5596	0.0798755	0.0288959	0.140214	780	1	1323
14	mouse	studio	20	F	0	54	11207	53	studio	weakly	new	0.00710693	new_low	id5674	-0.0830989	-0.0310084	0.0536389	690	49	1146
14	mouse	suono	20	F	0	50	11145	55	suono	weakly	new	0.183261	new_high	id5743	0.471179	0.156492	0.110814	694	17	1571
14	mouse	tabacco	20	F	0	1	11151	2	tabacco	studied	studied	0.294959	high	id5785	0.773105	0.208147	0.238915	934	78	1829
14	mouse	tavolo	20	F	1	8	11220	9	tavolo	studied	studied	0.150165	high	id5828	0.0743345	0.00856188	0.0513478	828	86	1470
14	mouse	tela	20	F	1	44	11219	45	tela	studied	studied	0.103417	low	id5917	0.118328	0.018358	0.0914342	642	518	1190
14	mouse	torrente	20	F	0	42	11224	43	torrente	studied	studied	0.225135	high	id6041	0.831746	0.315522	0.188497	721	267	1368
14	mouse	treno	20	F	0	87	11226	88	treno	unrelated	new	0.0948613	new_low	id6153	0.762301	0.342523	0.102708	835	92	1704
14	mouse	valle	20	F	0	64	11221	69	valle	weakly	new	0.110262	new_high	id6158	0.128311	0.0709991	0.215348	842	90	1403
14	mouse	velenoso	20	F	1	47	11193	48	velenoso	studied	studied	0.120532	high	id6228	0.0640749	0.0112432	0.0732866	879	252	1485
14	mouse	vento	20	F	1	25	11154	26	vento	studied	studied	0.102266	low	id6309	0.202977	0.0195524	0.318648	940	95	1369
15	mouse	accendere	19	F	0	49	11327	50	accendere	weakly	new	0.123531	new_high	id0021	0.819451	0.340388	0.212689	635	265	2646
15	mouse	ago	19	F	0	78	11346	79	ago	critical	new	0.0902663	new_low	id0119	0.792093	0.290589	0.152476	1193	477	1991
15	mouse	alza	19	F	0	26	11362	27	alza	studied	studied	0.00982718	low	id0159	0.184401	0.0994303	0.109001	634	215	1317
15	mouse	arpa	19	F	1	15	11343	16	arpa	studied	studied	0.117059	high	id0207	0.204748	0.0402054	0.0287717	680	447	1379
15	mouse	assassino	19	F	1	31	11353	32	assassino	studied	studied	0.21554	high	id0331	0.121967	0.0266607	0.0535658	731	464	1479
15	mouse	astuccio	19	F	1	52	11418	51	astuccio	weakly	new	0.170973	new_high	id0363	-0.0674574	-0.0135301	0.179959	299	166	1581
15	mouse	bandiera	19	F	1	76	11331	77	bandiera	critical	new	0.136611	new_high	id0437	0.180482	0.0812432	0.0989041	681	48	1284
15	mouse	bellezza	19	F	0	90	11404	91	bellezza	unrelated	new	0.0828436	new_low	id0474	0.422057	0.16296	0.116181	701	432	1396
15	mouse	buono	19	F	1	38	11347	39	buono	studied	studied	0.137259	high	id0575	0.60878	0.131617	0.25334	1017	465	2117
15	mouse	caldo	19	F	1	36	11409	37	caldo	studied	studied	0.113019	high	id0629	-0.0444077	-0.009964	0.0544157	535	482	1496
15	mouse	cammello	19	F	1	35	11337	36	cammello	studied	studied	0.0734182	low	id0723	0.0607912	0.0291414	0.0650969	718	381	1563
15	mouse	caramella	19	F	1	84	11419	85	caramella	unrelated	new	0.0434853	new_low	id0774	0.0506959	0.010721	0.10547	615	349	1313
15	mouse	carcere	19	F	1	63	11386	64	carcere	weakly	new	0.341269	new_high	id0833	0.0692818	0.0178965	0.0638616	531	449	1280
15	mouse	chilo	19	F	0	68	11354	67	chilo	weakly	new	0.106473	new_low	id0914	0.117582	0.0815698	0.0967376	684	514	1429
15	mouse	chitarra	19	F	0	51	11335	56	chitarra	weakly	new	0.0946603	new_low	id0972	0.336739	0.156046	0.0478689	686	482	1530
15	mouse	colpa	19	F	0	56	11410	59	colpa	weakly	new	0.122852	new_high	id1027	0.574112	0.253958	0.11839	680	427	1625
15	mouse	comoda	19	F	1	55	11352	54	comoda	weakly	new	0.125996	new_high	id1160	-0.104921	-0.0319209	0.130001	464	328	1376
15	mouse	concerto	19	F	0	12	11416	13	concerto	studied	studied	0.110327	low	id1218	0.781096	0.323547	0.134971	865	282	1580
15	mouse	coperta	19	F	0	17	11330	18	coperta	studied	studied	0.134089	high	id1290	0.16821	0.0877122	0.0785903	784	115	1713
15	mouse	cucire	19	F	0	34	11379	35	cucire	studied	studied	0.0751325	low	id1368	0.0822582	0.0193137	0.0385273	548	466	1148
15	mouse	denti	19	F	0	86	11359	87	denti	unrelated	new	0.088561	new_low	id1398	0.466642	0.190563	0.0915672	668	98	1545
15	mouse	detriti	19	F	0	65	11357	70	detriti	weakly	new	0.089794	new_low	id1539	0.129736	0.0725437	0.116642	793	444	1375
15	mouse	diga	19	F	0	41	11395	42	diga	studied	studied	0.155954	high	id1626	0.139987	0.0637101	0.088249	613	377	1508
15	mouse	equita	19	F	0	91	11340	92	equit√†	unrelated	new	0.0155481	new_low	id1718	0.887009	0.361742	0.0818639	613	281	1599
15	mouse	filo	19	F	0	32	11329	33	filo	studied	studied	0.0742088	low	id1776	0.082851	0.0529844	0.085356	868	682	1713
15	mouse	fobia	19	F	0	70	11417	71	fobia	weakly	new	0.316921	new_high	id1927	0.705291	0.454547	0.174852	730	215	1679
15	mouse	freddo	19	F	0	75	11365	76	freddo	critical	new	0.258941	new_high	id2076	0.57138	0.24553	0.069652	714	348	1367
15	mouse	fumo	19	F	1	81	11413	82	fumo	critical	new	0.372624	new_high	id2155	0.0869221	0.0438653	0.08183	500	148	947
15	mouse	furfante	19	F	1	28	11336	29	furfante	studied	studied	0.191389	high	id2231	0.0290292	-0.00600481	0.0701068	1218	482	1679
15	mouse	gambe	19	F	0	9	11344	10	gambe	studied	studied	0.187139	high	id2288	0.149187	0.068879	0.120946	669	482	1446
15	mouse	grafia	19	F	0	53	11345	52	grafia	weakly	new	0.113236	new_high	id2503	0.358839	0.135776	0.0622598	702	482	1447
15	mouse	imbestialire	19	F	0	21	11399	22	imbestialire	studied	studied	0.0998333	low	id2540	0.104877	0.0349091	0.156982	717	415	1846
15	mouse	inchiostro	19	F	1	4	11390	5	inchiostro	studied	studied	0.0780921	low	id2592	0.714467	-0.076932	0.236759	1098	482	2080
15	mouse	iniezione	19	F	0	66	11370	65	iniezione	weakly	new	0.0786617	new_low	id2669	0.785788	0.356587	0.112128	984	336	1680
15	mouse	innalzare	19	F	1	61	11376	62	innalzare	weakly	new	0.00654864	new_low	id2781	0.0395602	-0.00285277	0.0993984	800	382	1463
15	mouse	inquinamento	19	F	1	3	11332	4	inquinamento	studied	studied	0.126225	high	id2806	0.118906	0.0295722	0.178003	831	449	2201
15	mouse	insetto	19	F	1	45	11366	46	insetto	studied	studied	0.0955809	low	id2853	0.125698	0.0595812	0.100555	785	348	1562
15	mouse	ira	19	F	1	20	11358	21	ira	studied	studied	0.222094	high	id2924	0.10571	0.0623886	0.115029	584	115	1212
15	mouse	italia	19	F	1	24	11363	25	italia	studied	studied	0.0730751	low	id3020	0.13363	0.0384414	0.100264	677	1	1357
15	mouse	italiana	19	F	1	27	11397	28	italiana	studied	studied	0.0991659	low	id3067	-0.0387483	-0.0203365	0.0854525	560	477	1642
15	mouse	ladro	19	F	1	83	11398	84	ladro	critical	new	0.26846	new_high	id3146	0.159482	0.0908565	0.179698	663	431	1496
15	mouse	lievito	19	F	1	37	11403	38	lievito	studied	studied	0.0807639	low	id3228	-0.047579	-0.00410023	0.0579226	802	382	1313
15	mouse	malcontento	19	F	1	23	11373	24	malcontento	studied	studied	0.191215	high	id3255	0.382468	0.181249	0.0864383	681	402	1646
15	mouse	malumore	19	F	0	57	11388	60	malumore	weakly	new	0.177447	new_high	id3369	0.216475	0.0817828	0.180525	864	515	1829
15	mouse	medicina	19	F	0	89	11348	90	medicina	unrelated	new	-0.00401542	new_low	id3391	0.102128	0.0364541	0.166497	752	399	1330
15	mouse	mondiali	19	F	0	60	11342	61	mondiali	weakly	new	0.0335083	new_low	id3530	-0.0337952	-0.00946116	0.145428	615	466	1563
15	mouse	naso	19	F	0	58	11333	57	naso	weakly	new	0.0711203	new_low	id3666	0.557987	0.31783	0.111334	635	431	1446
15	mouse	nera	19	F	1	6	11394	7	nera	studied	studied	0.0311142	low	id3760	-0.0734741	-0.0331057	0.0535905	1085	982	1529
15	mouse	neve	19	F	0	18	11364	19	neve	studied	studied	0.294562	high	id3870	0.13458	0.0667606	0.0832851	596	344	2229
15	mouse	nicotina	19	F	1	2	11367	3	nicotina	studied	studied	0.281271	high	id3927	-0.0369746	-0.00217035	0.0752694	783	582	1384
15	mouse	nuvola	19	F	1	93	11355	94	nuvola	unrelated	new	0.0329137	new_low	id4008	0.114995	0.0696163	0.0781178	514	381	1363
15	mouse	odio	19	F	0	22	11408	23	odio	studied	studied	0.143163	high	id4040	0.57221	0.310903	0.154628	668	415	1513
15	mouse	onore	19	F	0	94	11351	95	onore	unrelated	new	-0.018156	new_low	id4106	0.183168	0.0759268	0.1053	650	351	1429
15	mouse	paglia	19	F	1	10	11326	11	paglia	studied	studied	0.0780426	low	id4196	0.0849044	0.0403841	0.143882	684	352	1546
15	mouse	penna	19	F	1	80	11377	81	penna	critical	new	0.111418	new_high	id4466	0.832787	0.188907	0.259384	932	365	1879
15	mouse	pesce	19	F	0	43	11412	44	pesce	studied	studied	0.0818065	low	id4552	0.455203	0.103624	0.0780179	714	316	1197
15	mouse	pungere	19	F	1	67	11387	66	pungere	weakly	new	0.109731	new_low	id4753	0.590155	0.185547	0.174113	1180	499	2229
15	mouse	punta	19	F	0	33	11371	34	punta	studied	studied	0.00436849	low	id4772	0.607055	0.293492	0.14138	701	265	1396
15	mouse	puzza	19	F	1	48	11324	49	puzza	weakly	new	0.114233	new_high	id4890	0.964216	0.2432	0.164597	1046	580	2313
15	mouse	ragno	19	F	1	82	11368	83	ragno	critical	new	0.120114	new_high	id4973	0.252216	0.0610108	0.0711384	715	399	1319
15	mouse	rapinatore	19	F	1	29	11392	30	rapinatore	studied	studied	0.262715	high	id5038	0.0629904	0.00960477	0.0522214	927	628	1343
15	mouse	scarpa	19	F	1	95	11411	96	scarpa	unrelated	new	0.0371697	new_low	id5179	-0.0648602	-0.0311574	0.0575942	347	219	1096
15	mouse	scassinare	19	F	1	30	11378	31	scassinare	studied	studied	0.211322	high	id5252	0.546991	0.229081	0.125809	614	216	1597
15	mouse	scomoda	19	F	1	11	11339	12	scomoda	studied	studied	0.057159	low	id5380	0.363401	0.182803	0.125163	663	419	1645
15	mouse	scuola	19	F	1	7	11381	8	scuola	studied	studied	0.074117	low	id5473	0.0505896	0.0203442	0.0577957	431	48	1213
15	mouse	sedia	19	F	1	72	11384	73	sedia	critical	new	0.265765	new_high	id5544	-0.0448769	0.00476722	0.0599973	918	365	1330
15	mouse	strumento	19	F	1	14	11406	15	strumento	studied	studied	0.0512009	low	id5595	0.0378229	0.00917566	0.156346	768	298	1329
15	mouse	studio	19	F	0	54	11389	53	studio	weakly	new	0.00710693	new_low	id5623	0.648837	0.349558	0.0810277	748	481	1396
15	mouse	suono	19	F	1	50	11341	55	suono	weakly	new	0.183261	new_high	id5735	0.68464	0.18031	0.150264	1047	581	1862
15	mouse	tabacco	19	F	1	1	11393	2	tabacco	studied	studied	0.294959	high	id5808	0.111876	0.0668635	0.208645	714	414	1879
15	mouse	tavolo	19	F	0	8	11414	9	tavolo	studied	studied	0.150165	high	id5829	-0.0668962	0.00969737	0.0279966	601	365	1213
15	mouse	tela	19	F	1	44	11385	45	tela	studied	studied	0.103417	low	id5923	0.0875625	0.0240784	0.0966189	913	631	1713
15	mouse	tiepido	19	F	0	19	11328	20	tiepido	studied	studied	0.147686	high	id5961	0.379536	0.179114	0.111824	814	382	1613
15	mouse	torrente	19	F	1	42	11374	43	torrente	studied	studied	0.225135	high	id6061	0.393041	0.182563	0.151231	585	382	1846
15	mouse	treno	19	F	0	87	11382	88	treno	unrelated	new	0.0948613	new_low	id6138	0.376005	0.161398	0.110233	717	1	2395
15	mouse	valle	19	F	0	64	11396	69	valle	weakly	new	0.110262	new_high	id6219	0.645035	0.288591	0.101657	827	510	1764
15	mouse	vento	19	F	1	25	11407	26	vento	studied	studied	0.102266	low	id6318	0.120785	0.0575725	0.127474	581	448	1179
16	mouse	accendere	26	M	0	49	11529	50	accendere	weakly	new	0.123531	new_high	id0010	-0.0883525	-0.00862122	0.14978	1782	399	2332
16	mouse	ago	26	M	1	78	11588	79	ago	critical	new	0.0902663	new_low	id0129	0.295181	0.0859807	0.125602	517	334	1384
16	mouse	alza	26	M	0	26	11537	27	alza	studied	studied	0.00982718	low	id0142	0.0758028	0.0148103	0.0951875	933	333	1383
16	mouse	arpa	26	M	0	15	11591	16	arpa	studied	studied	0.117059	high	id0223	0.638432	0.0994246	0.198727	767	150	1399
16	mouse	assassino	26	M	0	31	11531	32	assassino	studied	studied	0.21554	high	id0310	0.0133521	-6.95e-05	0.0825175	915	567	1432
16	mouse	astuccio	26	M	0	52	11573	51	astuccio	weakly	new	0.170973	new_high	id0364	-0.0649391	-0.0230594	0.0259243	683	566	1149
16	mouse	bandiera	26	M	1	76	11611	77	bandiera	critical	new	0.136611	new_high	id0424	0.659442	0.18825	0.198562	695	30	1795
16	mouse	bellezza	26	M	0	90	11551	91	bellezza	unrelated	new	0.0828436	new_low	id0500	0.0598959	0.0289824	0.120273	833	249	1098
16	mouse	buono	26	M	0	38	11579	39	buono	studied	studied	0.137259	high	id0593	0.145081	0.064487	0.0552387	530	398	1013
16	mouse	caldo	26	M	1	36	11581	37	caldo	studied	studied	0.113019	high	id0639	0.488832	0.158112	0.370047	682	150	1815
16	mouse	cammello	26	M	0	35	11544	36	cammello	studied	studied	0.0734182	low	id0714	0.0920331	0.0239393	0.107256	680	298	1298
16	mouse	caramella	26	M	0	84	11608	85	caramella	unrelated	new	0.0434853	new_low	id0758	0.0186172	0.000648499	0.0623255	1197	99	1448
16	mouse	carcere	26	M	0	63	11517	64	carcere	weakly	new	0.341269	new_high	id0840	0.110938	-0.00479295	0.149701	1667	715	2297
16	mouse	chilo	26	M	0	68	11594	67	chilo	weakly	new	0.106473	new_low	id0895	0.240025	0.0632146	0.118686	566	167	1099
16	mouse	chitarra	26	M	0	51	11526	56	chitarra	weakly	new	0.0946603	new_low	id0939	0.388606	0.156058	0.230932	630	64	1163
16	mouse	colpa	26	M	0	56	11554	59	colpa	weakly	new	0.122852	new_high	id1003	0.0607732	-0.0147951	0.0897829	999	98	1598
16	mouse	coltello	26	M	0	69	11541	68	coltello	weakly	new	0.0302692	new_low	id1069	0.330965	0.14584	0.161677	697	395	1495
16	mouse	comoda	26	M	1	55	11561	54	comoda	weakly	new	0.125996	new_high	id1164	0.12501	0.0439665	0.121935	731	165	1348
16	mouse	concerto	26	M	0	12	11585	13	concerto	studied	studied	0.110327	low	id1225	-0.0336274	-0.010181	0.051973	981	82	1315
16	mouse	coperta	26	M	1	17	11560	18	coperta	studied	studied	0.134089	high	id1311	0.666316	0.202403	0.103975	717	33	1916
16	mouse	cucire	26	M	1	34	11543	35	cucire	studied	studied	0.0751325	low	id1370	0.0636064	0.0230925	0.071107	564	516	1164
16	mouse	denti	26	M	0	86	11549	87	denti	unrelated	new	0.088561	new_low	id1457	0.472846	0.16586	0.21371	746	95	1412
16	mouse	desiderio	26	M	0	85	11535	86	desiderio	unrelated	new	0.00361786	new_low	id1521	0.852256	0.287684	0.131616	930	564	1846
16	mouse	detriti	26	M	0	65	11545	70	detriti	weakly	new	0.089794	new_low	id1595	0.0491535	0.0211555	0.110548	799	100	1282
16	mouse	diga	26	M	1	41	11580	42	diga	studied	studied	0.155954	high	id1605	0.645427	0.258224	0.0890748	648	33	1265
16	mouse	equita	26	M	0	91	11568	92	equit√†	unrelated	new	0.0155481	new_low	id1722	-0.0394725	-0.0192091	0.0527962	613	199	1064
16	mouse	filo	26	M	1	32	11600	33	filo	studied	studied	0.0742088	low	id1767	0.143527	0.0688383	0.11665	581	1	1114
16	mouse	fiume	26	M	0	79	11566	80	fiume	critical	new	0.251286	new_high	id1851	0.623753	0.211284	0.138464	730	282	1597
16	mouse	fobia	26	M	0	70	11609	71	fobia	weakly	new	0.316921	new_high	id1905	0.197232	0.149732	0.149274	599	133	1365
16	mouse	foce	26	M	1	40	11562	41	foce	studied	studied	0.171496	high	id1944	-0.0441272	-0.0157361	0.0790202	1464	14	1863
16	mouse	foglio	26	M	1	5	11522	6	foglio	studied	studied	0.0914023	low	id2054	0.0973404	0.00897725	0.0838038	931	748	1464
16	mouse	freddo	26	M	1	75	11539	76	freddo	critical	new	0.258941	new_high	id2092	0.760538	0.22315	0.150541	1232	649	1964
16	mouse	fumo	26	M	1	81	11583	82	fumo	critical	new	0.372624	new_high	id2143	0.191313	-0.00649855	0.100914	712	13	1311
16	mouse	gambe	26	M	0	9	11590	10	gambe	studied	studied	0.187139	high	id2275	0.261538	0.115395	0.161641	632	117	1282
16	mouse	ghiaccio	26	M	1	16	11569	17	ghiaccio	studied	studied	0.177297	high	id2342	-0.0894479	-0.00235833	0.0574109	730	82	1164
16	mouse	gigante	26	M	0	88	11563	89	gigante	unrelated	new	0.0795229	new_low	id2399	-0.0315917	-0.0169322	0.0588405	633	482	1132
16	mouse	grafia	26	M	0	53	11558	52	grafia	weakly	new	0.113236	new_high	id2509	0.588138	0.0248235	0.22809	1299	532	2081
16	mouse	imbestialire	26	M	1	21	11518	22	imbestialire	studied	studied	0.0998333	low	id2585	0.0475837	0.00435808	0.0878944	1016	683	1433
16	mouse	inchiostro	26	M	1	4	11572	5	inchiostro	studied	studied	0.0780921	low	id2634	0.102355	0.0514348	0.0547652	570	287	1186
16	mouse	iniezione	26	M	0	66	11552	65	iniezione	weakly	new	0.0786617	new_low	id2677	0.128819	0.0164032	0.176949	795	330	1512
16	mouse	innalzare	26	M	0	61	11557	62	innalzare	weakly	new	0.00654864	new_low	id2738	0.0547766	0.0318315	0.106021	666	583	1398
16	mouse	inquinamento	26	M	1	3	11536	4	inquinamento	studied	studied	0.126225	high	id2787	-0.137496	-0.03135	0.0243844	747	280	1279
16	mouse	insetto	26	M	1	45	11528	46	insetto	studied	studied	0.0955809	low	id2859	0.0542905	-0.015558	0.089475	1079	130	1478
16	mouse	ira	26	M	1	20	11578	21	ira	studied	studied	0.222094	high	id2923	0.0367096	0.0171136	0.0762098	598	467	1098
16	mouse	italia	26	M	1	24	11570	25	italia	studied	studied	0.0730751	low	id2982	0.298689	0.174901	0.110735	582	33	1182
16	mouse	italiana	26	M	1	27	11525	28	italiana	studied	studied	0.0991659	low	id3066	-0.0653662	-0.027125	0.0579442	581	382	1283
16	mouse	ladro	26	M	1	83	11598	84	ladro	critical	new	0.26846	new_high	id3126	0.426004	0.151054	0.0703373	598	84	1097
16	mouse	lievito	26	M	1	37	11574	38	lievito	studied	studied	0.0807639	low	id3192	0.0396945	0.0218116	0.0825985	966	34	1281
16	mouse	malcontento	26	M	0	23	11586	24	malcontento	studied	studied	0.191215	high	id3264	0.761016	0.240454	0.345988	1067	1	2516
16	mouse	malumore	26	M	0	57	11584	60	malumore	weakly	new	0.177447	new_high	id3357	0.0702909	0.0410343	0.134518	280	14	1297
16	mouse	medicina	26	M	0	89	11553	90	medicina	unrelated	new	-0.00401542	new_low	id3421	-0.0279258	-0.00805495	0.0905481	813	680	1231
16	mouse	monarca	26	M	0	92	11596	93	monarca	unrelated	new	0.00502085	new_low	id3466	0.0453606	0.0163761	0.0779758	664	213	1229
16	mouse	mondiali	26	M	0	60	11527	61	mondiali	weakly	new	0.0335083	new_low	id3522	0.485807	0.171338	0.0844602	946	363	1712
16	mouse	musica	26	M	0	77	11540	78	musica	critical	new	0.230956	new_high	id3611	0.241957	0.0501539	0.114297	1763	497	2198
16	mouse	naso	26	M	0	58	11602	57	naso	weakly	new	0.0711203	new_low	id3675	0.554738	0.130146	0.336736	881	1	3132
16	mouse	nera	26	M	1	6	11548	7	nera	studied	studied	0.0311142	low	id3724	0.0454418	-0.00810496	0.0812702	1247	282	1580
16	mouse	nero	26	M	1	71	11556	72	nero	weakly	new	0.0752351	new_low	id3805	0.0472874	0.00938246	0.0601143	665	516	1198
16	mouse	neve	26	M	0	18	11607	19	neve	studied	studied	0.294562	high	id3853	0.740789	0.144936	0.224906	681	182	1414
16	mouse	nicotina	26	M	1	2	11530	3	nicotina	studied	studied	0.281271	high	id3937	0.312532	0.113044	0.0909068	782	181	1465
16	mouse	nuvola	26	M	0	93	11521	94	nuvola	unrelated	new	0.0329137	new_low	id3968	-0.136655	-0.0553496	0.0888197	799	601	1299
16	mouse	odio	26	M	1	22	11520	23	odio	studied	studied	0.143163	high	id4050	0.0988202	0.0246684	0.114951	914	632	1665
16	mouse	onore	26	M	0	94	11533	95	onore	unrelated	new	-0.018156	new_low	id4121	-0.0328971	-0.00934601	0.0276319	646	431	1062
16	mouse	paglia	26	M	1	10	11567	11	paglia	studied	studied	0.0780426	low	id4212	-0.127567	0.0350113	0.0971933	265	182	1613
16	mouse	pane	26	M	0	74	11534	75	pane	critical	new	0.18648	new_high	id4257	0.073891	0.036171	0.085378	747	665	1281
16	mouse	pasta	26	M	0	39	11546	40	pasta	studied	studied	0.0669416	low	id4341	0.307417	0.101678	0.122421	631	499	1797
16	mouse	paura	26	M	1	46	11564	47	paura	studied	studied	0.0671453	low	id4415	0.025628	-0.00120799	0.0542157	832	449	1448
16	mouse	penna	26	M	1	80	11595	81	penna	critical	new	0.111418	new_high	id4451	0.322909	0.0704761	0.151726	496	247	1629
16	mouse	pesce	26	M	0	43	11577	44	pesce	studied	studied	0.0818065	low	id4512	0.129197	0.0499403	0.0772136	563	16	1131
16	mouse	pipa	26	M	1	0	11589	1	pipa	studied	studied	0.279572	high	id4582	0.140144	0.0606596	0.0771039	579	14	1198
16	mouse	pistola	26	M	0	62	11542	63	pistola	weakly	new	0.198514	new_high	id4660	0.0831115	0.0510805	0.125868	582	184	1149
16	mouse	pungere	26	M	0	67	11524	66	pungere	weakly	new	0.109731	new_low	id4736	0.641582	0.175928	0.162387	717	601	1865
16	mouse	punta	26	M	1	33	11601	34	punta	studied	studied	0.00436849	low	id4774	0.438472	0.0211589	0.174353	632	516	1732
16	mouse	puzza	26	M	0	48	11597	49	puzza	weakly	new	0.114233	new_high	id4832	-0.0595726	-0.0387056	0.140272	1766	533	2233
16	mouse	rabbia	26	M	1	73	11592	74	rabbia	critical	new	0.336919	new_high	id4913	0.439186	0.168344	0.0606246	495	246	1311
16	mouse	ragno	26	M	1	82	11523	83	ragno	critical	new	0.120114	new_high	id5026	0.0531983	-0.00633579	0.11102	1296	747	1880
16	mouse	rapinatore	26	M	1	29	11550	30	rapinatore	studied	studied	0.262715	high	id5064	0.289169	0.116212	0.0289645	680	1	1113
16	mouse	ritmo	26	M	0	13	11547	14	ritmo	studied	studied	0.0634174	low	id5148	0.124923	0.0681466	0.0689929	734	619	1217
16	mouse	scarpa	26	M	0	95	11604	96	scarpa	unrelated	new	0.0371697	new_low	id5211	0.547239	0.128281	0.241577	747	114	1597
16	mouse	scassinare	26	M	0	30	11565	31	scassinare	studied	studied	0.211322	high	id5260	0.0471098	0.0179672	0.028814	1429	364	1864
16	mouse	sciare	26	M	0	59	11575	58	sciare	weakly	new	0.173985	new_high	id5335	0.0558564	0.0332659	0.111663	733	133	1099
16	mouse	scomoda	26	M	1	11	11519	12	scomoda	studied	studied	0.057159	low	id5396	0.761294	-0.0318112	0.279521	1215	600	2148
16	mouse	scuola	26	M	0	7	11576	8	scuola	studied	studied	0.074117	low	id5444	0.0971462	0.0571043	0.0911902	665	166	1215
16	mouse	strumento	26	M	1	14	11532	15	strumento	studied	studied	0.0512009	low	id5582	0.656797	0.274397	0.14792	996	30	1896
16	mouse	studio	26	M	0	54	11555	53	studio	weakly	new	0.00710693	new_low	id5660	-0.0723429	-0.0339406	0.065859	899	417	1299
16	mouse	suono	26	M	0	50	11559	55	suono	weakly	new	0.183261	new_high	id5726	0.13144	0.0679118	0.150626	833	133	1416
16	mouse	tabacco	26	M	0	1	11516	2	tabacco	studied	studied	0.294959	high	id5787	0.420194	0.131631	0.0610359	1713	563	2613
16	mouse	tela	26	M	1	44	11582	45	tela	studied	studied	0.103417	low	id5912	0.518222	0.127931	0.0827723	517	366	1184
16	mouse	tiepido	26	M	0	19	11603	20	tiepido	studied	studied	0.147686	high	id5951	0.591865	0.219518	0.213834	847	47	1614
16	mouse	torrente	26	M	1	42	11610	43	torrente	studied	studied	0.225135	high	id6017	0.331555	0.145336	0.163106	582	100	1265
16	mouse	treno	26	M	0	87	11538	88	treno	unrelated	new	0.0948613	new_low	id6133	0.0609208	0.0136702	0.0832007	798	383	1398
16	mouse	valle	26	M	0	64	11599	69	valle	weakly	new	0.110262	new_high	id6161	0.0696735	0.00765822	0.104841	598	166	1297
16	mouse	velenoso	26	M	1	47	11587	48	velenoso	studied	studied	0.120532	high	id6264	0.111911	0.0469233	0.101308	531	1	1130
16	mouse	vento	26	M	1	25	11605	26	vento	studied	studied	0.102266	low	id6350	0.214969	0.120256	0.0676202	549	250	1199
17	mouse	accendere	25	M	0	49	11709	50	accendere	weakly	new	0.123531	new_high	id0057	-0.0444471	0.00974443	0.0849586	1267	929	1650
17	mouse	ago	25	M	0	78	11727	79	ago	critical	new	0.0902663	new_low	id0123	0.414672	0.145727	0.0895022	829	128	1910
17	mouse	alza	25	M	1	26	11735	27	alza	studied	studied	0.00982718	low	id0156	-0.0233035	-0.0111898	0.0923597	645	412	1344
17	mouse	arpa	25	M	1	15	11782	16	arpa	studied	studied	0.117059	high	id0260	0.686594	0.254175	0.0984968	678	1	1627
17	mouse	astuccio	25	M	0	52	11710	51	astuccio	weakly	new	0.170973	new_high	id0400	0.0600734	0.0369534	0.0861006	711	662	1262
17	mouse	bandiera	25	M	1	76	11800	77	bandiera	critical	new	0.136611	new_high	id0453	-0.0405129	-0.00876702	0.0250579	1228	1024	1697
17	mouse	bellezza	25	M	0	90	11787	91	bellezza	unrelated	new	0.0828436	new_low	id0520	0.0978724	0.0421736	0.0968498	695	611	1144
17	mouse	buono	25	M	1	38	11786	39	buono	studied	studied	0.137259	high	id0557	0.769796	0.221366	0.151862	1629	345	2960
17	mouse	caldo	25	M	0	36	11799	37	caldo	studied	studied	0.113019	high	id0618	0.0669639	0.0244658	0.0633152	578	294	1744
17	mouse	cammello	25	M	1	35	11728	36	cammello	studied	studied	0.0734182	low	id0728	0.0356669	0.0161845	0.106341	796	295	1844
17	mouse	caramella	25	M	0	84	11798	85	caramella	unrelated	new	0.0434853	new_low	id0793	0.0582577	0.0279049	0.0664037	626	374	1130
17	mouse	carcere	25	M	0	63	11794	64	carcere	weakly	new	0.341269	new_high	id0853	0.247637	0.10055	0.126824	544	295	1311
17	mouse	chilo	25	M	0	68	11767	67	chilo	weakly	new	0.106473	new_low	id0891	-0.095073	-0.0163227	0.0529149	761	578	1170
17	mouse	chitarra	25	M	0	51	11718	56	chitarra	weakly	new	0.0946603	new_low	id0963	0.223769	0.103894	0.17891	881	212	1995
17	mouse	colpa	25	M	0	56	11803	59	colpa	weakly	new	0.122852	new_high	id1052	0.175141	0.0954598	0.0755271	429	326	928
17	mouse	coltello	25	M	0	69	11738	68	coltello	weakly	new	0.0302692	new_low	id1115	0.0397842	0.012018	0.070252	862	362	1144
17	mouse	comoda	25	M	0	55	11760	54	comoda	weakly	new	0.125996	new_high	id1137	0.0550416	0.0284788	0.0513713	561	244	1460
17	mouse	concerto	25	M	1	12	11743	13	concerto	studied	studied	0.110327	low	id1258	0.353709	0.139804	0.0282239	626	325	1141
17	mouse	coperta	25	M	0	17	11730	18	coperta	studied	studied	0.134089	high	id1302	0.750962	0.284853	0.14553	1078	362	2577
17	mouse	cucire	25	M	1	34	11717	35	cucire	studied	studied	0.0751325	low	id1351	0.08108	0.0288925	0.0548032	895	211	1247
17	mouse	denti	25	M	0	86	11779	87	denti	unrelated	new	0.088561	new_low	id1419	0.0860426	0.0457874	0.057894	563	279	1061
17	mouse	desiderio	25	M	0	85	11739	86	desiderio	unrelated	new	0.00361786	new_low	id1514	0.044882	0.011244	0.0556456	812	745	1511
17	mouse	detriti	25	M	0	65	11764	70	detriti	weakly	new	0.089794	new_low	id1537	0.179068	0.0481144	0.111911	628	494	1360
17	mouse	diga	25	M	1	41	11725	42	diga	studied	studied	0.155954	high	id1659	0.131269	0.056115	0.0815903	663	263	1594
17	mouse	equita	25	M	0	91	11713	92	equit√†	unrelated	new	0.0155481	new_low	id1668	0.547746	0.160982	0.15209	1098	694	1766
17	mouse	filo	25	M	1	32	11789	33	filo	studied	studied	0.0742088	low	id1740	0.725061	0.178326	0.138736	845	312	1527
17	mouse	fiume	25	M	1	79	11775	80	fiume	critical	new	0.251286	new_high	id1814	0.0349647	0.00902896	0.0973342	779	363	1094
17	mouse	fobia	25	M	0	70	11729	71	fobia	weakly	new	0.316921	new_high	id1881	0.0687226	0.0268631	0.0636522	961	378	1577
17	mouse	foce	25	M	1	40	11770	41	foce	studied	studied	0.171496	high	id1961	0.0866815	0.0466012	0.0727834	813	396	1577
17	mouse	foglio	25	M	0	5	11736	6	foglio	studied	studied	0.0914023	low	id2032	-0.0703235	-0.0386497	0.0280228	728	377	1110
17	mouse	freddo	25	M	1	75	11776	76	freddo	critical	new	0.258941	new_high	id2102	0.823559	0.331056	0.116437	2397	395	2944
17	mouse	fumo	25	M	1	81	11757	82	fumo	critical	new	0.372624	new_high	id2137	-0.128622	-0.023524	0.0739629	745	562	1394
17	mouse	furfante	25	M	1	28	11714	29	furfante	studied	studied	0.191389	high	id2247	0.893478	-0.0370661	0.226671	2178	645	3890
17	mouse	gambe	25	M	0	9	11708	10	gambe	studied	studied	0.187139	high	id2308	0.732334	0.33504	0.129405	1440	889	2308
17	mouse	ghiaccio	25	M	1	16	11772	17	ghiaccio	studied	studied	0.177297	high	id2332	0.0530333	-0.00113508	0.049271	927	227	1326
17	mouse	gigante	25	M	0	88	11745	89	gigante	unrelated	new	0.0795229	new_low	id2407	0.120108	0.0548587	0.0558008	695	611	1110
17	mouse	grafia	25	M	0	53	11765	52	grafia	weakly	new	0.113236	new_high	id2496	0.0746683	0.0251711	0.0501261	662	361	1327
17	mouse	imbestialire	25	M	1	21	11723	22	imbestialire	studied	studied	0.0998333	low	id2575	-0.0232759	-0.0127741	0.0262396	744	294	1210
17	mouse	inchiostro	25	M	1	4	11773	5	inchiostro	studied	studied	0.0780921	low	id2624	0.0516512	0.014751	0.0894836	828	578	1260
17	mouse	iniezione	25	M	0	66	11721	65	iniezione	weakly	new	0.0786617	new_low	id2703	0.162107	0.0758481	0.0671393	696	212	1277
17	mouse	innalzare	25	M	0	61	11788	62	innalzare	weakly	new	0.00654864	new_low	id2729	0.0472401	0.0137321	0.120501	1284	262	2394
17	mouse	inquinamento	25	M	1	3	11737	4	inquinamento	studied	studied	0.126225	high	id2848	0.0778182	0.0457374	0.0519131	780	662	1445
17	mouse	insetto	25	M	1	45	11778	46	insetto	studied	studied	0.0955809	low	id2895	0.655861	0.236022	0.0592292	728	411	2160
17	mouse	ira	25	M	1	20	11797	21	ira	studied	studied	0.222094	high	id2939	0.739667	0.222152	0.0992728	648	295	1527
17	mouse	italia	25	M	1	24	11742	25	italia	studied	studied	0.0730751	low	id3004	0.0145096	0.00293223	0.0264757	594	459	925
17	mouse	italiana	25	M	0	27	11796	28	italiana	studied	studied	0.0991659	low	id3053	0.492746	0.0475193	0.112765	815	394	1232
17	mouse	ladro	25	M	1	83	11733	84	ladro	critical	new	0.26846	new_high	id3136	0.0570513	0.0331777	0.0641782	663	295	1644
17	mouse	lievito	25	M	0	37	11793	38	lievito	studied	studied	0.0807639	low	id3236	0.0607117	0.0244454	0.0531222	383	297	2235
17	mouse	malcontento	25	M	0	23	11716	24	malcontento	studied	studied	0.191215	high	id3284	0.162162	0.0812208	0.0556239	849	712	1663
17	mouse	malumore	25	M	1	57	11740	60	malumore	weakly	new	0.177447	new_high	id3352	-0.046909	-0.0135812	0.0481301	945	795	1361
17	mouse	medicina	25	M	0	89	11752	90	medicina	unrelated	new	-0.00401542	new_low	id3382	0.0969031	0.0615751	0.0240278	662	1	1260
17	mouse	monarca	25	M	0	92	11791	93	monarca	unrelated	new	0.00502085	new_low	id3455	-0.0958389	-0.0239699	0.0470454	668	313	1018
17	mouse	mondiali	25	M	0	60	11744	61	mondiali	weakly	new	0.0335083	new_low	id3539	-0.0801622	0.00267368	0.0278825	829	396	1228
17	mouse	musica	25	M	0	77	11781	78	musica	critical	new	0.230956	new_high	id3638	0.893431	0.126789	0.285579	878	161	2327
17	mouse	naso	25	M	0	58	11756	57	naso	weakly	new	0.0711203	new_low	id3643	0.0893233	0.0468055	0.0963643	812	329	1462
17	mouse	nera	25	M	0	6	11790	7	nera	studied	studied	0.0311142	low	id3716	-0.0611718	-0.0205773	0.0497724	646	262	978
17	mouse	nero	25	M	0	71	11746	72	nero	weakly	new	0.0752351	new_low	id3803	-0.0956098	-0.0576189	0.0261042	659	1	1258
17	mouse	neve	25	M	0	18	11715	19	neve	studied	studied	0.294562	high	id3884	0.150482	0.0573705	0.0250013	2046	561	2660
17	mouse	nicotina	25	M	1	2	11722	3	nicotina	studied	studied	0.281271	high	id3950	0.157577	0.0463172	0.165606	795	261	1377
17	mouse	nuvola	25	M	0	93	11801	94	nuvola	unrelated	new	0.0329137	new_low	id3979	0.200379	0.0947333	0.0921985	748	362	1595
17	mouse	odio	25	M	1	22	11741	23	odio	studied	studied	0.143163	high	id4097	0.294439	0.111191	0.105609	662	444	1310
17	mouse	onore	25	M	0	94	11748	95	onore	unrelated	new	-0.018156	new_low	id4139	-0.0644013	-0.0215954	0.0377884	578	294	1160
17	mouse	paglia	25	M	1	10	11792	11	paglia	studied	studied	0.0780426	low	id4182	0.692483	0.285759	0.296329	718	231	1450
17	mouse	pane	25	M	0	74	11747	75	pane	critical	new	0.18648	new_high	id4240	-0.127101	-0.0307948	0.0608103	711	478	1160
17	mouse	pasta	25	M	0	39	11771	40	pasta	studied	studied	0.0669416	low	id4303	0.0753511	0.0409122	0.0947835	746	661	1460
17	mouse	paura	25	M	1	46	11753	47	paura	studied	studied	0.0671453	low	id4412	0.0334054	0.0143161	0.0456579	678	595	1277
17	mouse	penna	25	M	0	80	11774	81	penna	critical	new	0.111418	new_high	id4429	0.171068	0.0614539	0.0584634	763	347	1329
17	mouse	pesce	25	M	1	43	11758	44	pesce	studied	studied	0.0818065	low	id4502	0.253068	0.0860019	0.0614744	695	462	1279
17	mouse	pipa	25	M	1	0	11777	1	pipa	studied	studied	0.279572	high	id4617	0.724237	0.379325	0.212368	761	395	1861
17	mouse	pistola	25	M	0	62	11768	63	pistola	weakly	new	0.198514	new_high	id4657	-0.0634646	-0.024481	0.0535233	661	477	1577
17	mouse	pungere	25	M	0	67	11759	66	pungere	weakly	new	0.109731	new_low	id4710	0.136226	0.0829646	0.0640146	779	195	1377
17	mouse	punta	25	M	0	33	11751	34	punta	studied	studied	0.00436849	low	id4769	-0.0409579	0.0053126	0.054729	795	611	1944
17	mouse	puzza	25	M	0	48	11732	49	puzza	weakly	new	0.114233	new_high	id4836	0.207731	0.0880712	0.0706176	779	611	1393
17	mouse	rabbia	25	M	1	73	11785	74	rabbia	critical	new	0.336919	new_high	id4912	0.0556768	0.0253872	0.106988	683	479	1231
17	mouse	ragno	25	M	0	82	11734	83	ragno	critical	new	0.120114	new_high	id4984	0.36139	0.18425	0.104891	680	378	1445
17	mouse	ritmo	25	M	1	13	11769	14	ritmo	studied	studied	0.0634174	low	id5127	0.202118	0.072425	0.0870114	597	512	1144
17	mouse	scarpa	25	M	0	95	11755	96	scarpa	unrelated	new	0.0371697	new_low	id5178	0.0439085	0.0133523	0.0752662	761	45	1144
17	mouse	scassinare	25	M	1	30	11712	31	scassinare	studied	studied	0.211322	high	id5288	0.791262	-0.147259	0.259919	1502	62	2711
17	mouse	sciare	25	M	0	59	11761	58	sciare	weakly	new	0.173985	new_high	id5330	0.024838	0.00405206	0.135995	595	95	1144
17	mouse	scomoda	25	M	1	11	11783	12	scomoda	studied	studied	0.057159	low	id5400	0.0665117	0.0125783	0.0858242	647	545	1694
17	mouse	scuola	25	M	1	7	11711	8	scuola	studied	studied	0.074117	low	id5469	0.081449	0.0489799	0.0243915	794	678	1245
17	mouse	sedia	25	M	0	72	11762	73	sedia	critical	new	0.265765	new_high	id5554	0.535034	0.188523	0.0497144	962	612	1977
17	mouse	strumento	25	M	1	14	11802	15	strumento	studied	studied	0.0512009	low	id5556	0.667807	0.253651	0.139006	710	223	1506
17	mouse	studio	25	M	0	54	11784	53	studio	weakly	new	0.00710693	new_low	id5662	0.21191	0.0933575	0.0669102	845	379	1811
17	mouse	suono	25	M	0	50	11766	55	suono	weakly	new	0.183261	new_high	id5703	-0.0679648	-0.0191583	0.0841239	796	628	1677
17	mouse	tabacco	25	M	1	1	11763	2	tabacco	studied	studied	0.294959	high	id5782	-0.0550169	-0.0311627	0.0562709	630	128	1127
17	mouse	tavolo	25	M	1	8	11731	9	tavolo	studied	studied	0.150165	high	id5822	0.0658636	0.0312763	0.0576815	728	378	1277
17	mouse	tela	25	M	0	44	11795	45	tela	studied	studied	0.103417	low	id5932	0.052186	0.0246548	0.0273212	548	411	2482
17	mouse	tiepido	25	M	1	19	11720	20	tiepido	studied	studied	0.147686	high	id6008	0.322437	0.136998	0.0672952	729	262	1644
17	mouse	torrente	25	M	1	42	11754	43	torrente	studied	studied	0.225135	high	id6049	0.0366725	0.00842285	0.0494755	879	578	1211
17	mouse	treno	25	M	0	87	11724	88	treno	unrelated	new	0.0948613	new_low	id6128	0.539941	0.203914	0.179708	680	1	1443
17	mouse	valle	25	M	0	64	11750	69	valle	weakly	new	0.110262	new_high	id6177	0.115377	0.056004	0.0540266	612	412	1211
17	mouse	velenoso	25	M	1	47	11726	48	velenoso	studied	studied	0.120532	high	id6261	0.0188866	0.00298818	0.079786	1361	678	2077
17	mouse	vento	25	M	0	25	11719	26	vento	studied	studied	0.102266	low	id6331	0.422279	0.15148	0.0928122	713	312	2095
18	mouse	accendere	28	M	0	49	11909	50	accendere	weakly	new	0.123531	new_high	id0032	0.705688	0.160214	0.394129	2167	199	3550
18	mouse	ago	28	M	0	78	11978	79	ago	critical	new	0.0902663	new_low	id0080	0.123128	0.0575773	0.0570262	783	66	1399
18	mouse	alza	28	M	1	26	11986	27	alza	studied	studied	0.00982718	low	id0197	0.7002	0.103657	0.319339	1050	234	1935
18	mouse	arpa	28	M	1	15	11934	16	arpa	studied	studied	0.117059	high	id0263	0.292322	0.107695	0.0792093	749	166	2234
18	mouse	assassino	28	M	0	31	11981	32	assassino	studied	studied	0.21554	high	id0274	0.819592	0.347351	0.122771	1275	176	3294
18	mouse	astuccio	28	M	0	52	11927	51	astuccio	weakly	new	0.170973	new_high	id0383	0.366131	0.150066	0.180468	867	99	1666
18	mouse	bandiera	28	M	1	76	11945	77	bandiera	critical	new	0.136611	new_high	id0448	0.281557	0.0950558	0.116276	545	1	1562
18	mouse	bellezza	28	M	0	90	11901	91	bellezza	unrelated	new	0.0828436	new_low	id0531	0.681117	0.248888	0.114127	1548	231	2331
18	mouse	buono	28	M	0	38	11922	39	buono	studied	studied	0.137259	high	id0556	0.213641	0.0565887	0.146657	1082	216	2749
18	mouse	caldo	28	M	1	36	11939	37	caldo	studied	studied	0.113019	high	id0664	0.334128	0.143607	0.255512	741	26	2209
18	mouse	cammello	28	M	0	35	11977	36	cammello	studied	studied	0.0734182	low	id0676	0.0507966	0.0273233	0.0946904	1146	496	1879
18	mouse	caramella	28	M	0	84	11931	85	caramella	unrelated	new	0.0434853	new_low	id0742	0.388132	0.133128	0.22867	616	233	2449
18	mouse	carcere	28	M	0	63	11932	64	carcere	weakly	new	0.341269	new_high	id0830	0.342547	0.148172	0.375085	1916	82	2867
18	mouse	chilo	28	M	0	68	11908	67	chilo	weakly	new	0.106473	new_low	id0908	0.663317	0.192776	0.252568	2046	13	2914
18	mouse	chitarra	28	M	0	51	11966	56	chitarra	weakly	new	0.0946603	new_low	id0996	0.353915	0.169231	0.198341	960	1	1826
18	mouse	colpa	28	M	0	56	11938	59	colpa	weakly	new	0.122852	new_high	id1021	0.107787	0.0463813	0.0596031	999	666	1488
18	mouse	coltello	28	M	0	69	11972	68	coltello	weakly	new	0.0302692	new_low	id1108	0.212154	0.103783	0.111966	594	77	1160
18	mouse	comoda	28	M	1	55	11917	54	comoda	weakly	new	0.125996	new_high	id1193	0.0801775	0.0254089	0.0891968	798	348	1715
18	mouse	concerto	28	M	1	12	11992	13	concerto	studied	studied	0.110327	low	id1217	0.0770398	0.0291801	0.208921	766	116	1333
18	mouse	coperta	28	M	0	17	11993	18	coperta	studied	studied	0.134089	high	id1328	0.794179	0.261559	0.104126	1232	366	2715
18	mouse	cucire	28	M	1	34	11942	35	cucire	studied	studied	0.0751325	low	id1379	0.120057	0.0438061	0.0781382	833	83	1951
18	mouse	denti	28	M	0	86	11965	87	denti	unrelated	new	0.088561	new_low	id1404	0.223382	0.095788	0.100917	783	1	1250
18	mouse	desiderio	28	M	0	85	11919	86	desiderio	unrelated	new	0.00361786	new_low	id1511	0.117898	0.058806	0.0741803	349	233	1715
18	mouse	detriti	28	M	0	65	11937	70	detriti	weakly	new	0.089794	new_low	id1536	0.0794176	0.0449644	0.0996424	996	879	1662
18	mouse	diga	28	M	0	41	11964	42	diga	studied	studied	0.155954	high	id1663	0.489599	0.196402	0.115797	914	248	1648
18	mouse	equita	28	M	0	91	11907	92	equit√†	unrelated	new	0.0155481	new_low	id1691	0.735356	0.256361	0.200671	2092	1	4643
18	mouse	filo	28	M	0	32	11960	33	filo	studied	studied	0.0742088	low	id1764	0.121813	0.0414196	0.100478	817	684	1566
18	mouse	fiume	28	M	1	79	11990	80	fiume	critical	new	0.251286	new_high	id1850	-0.0640745	-0.0245969	0.0671452	1150	250	1750
18	mouse	fobia	28	M	0	70	11955	71	fobia	weakly	new	0.316921	new_high	id1919	0.448695	0.0819913	0.197784	815	349	2000
18	mouse	foce	28	M	1	40	11941	41	foce	studied	studied	0.171496	high	id1968	-0.050001	-0.0165349	0.0883426	863	397	1480
18	mouse	foglio	28	M	0	5	11914	6	foglio	studied	studied	0.0914023	low	id2056	0.48747	0.187131	0.144807	1483	117	2816
18	mouse	freddo	28	M	0	75	11951	76	freddo	critical	new	0.258941	new_high	id2127	0.281222	0.131887	0.179186	733	233	2249
18	mouse	fumo	28	M	0	81	11936	82	fumo	critical	new	0.372624	new_high	id2166	0.197369	0.0909311	0.0667895	715	200	3517
18	mouse	furfante	28	M	1	28	11948	29	furfante	studied	studied	0.191389	high	id2260	-0.231376	-0.0404672	0.113479	1117	217	1849
18	mouse	gambe	28	M	1	9	11952	10	gambe	studied	studied	0.187139	high	id2295	-0.0832623	-0.0149841	0.0970714	1247	380	1681
18	mouse	ghiaccio	28	M	0	16	11943	17	ghiaccio	studied	studied	0.177297	high	id2333	0.271485	0.121829	0.173147	1167	384	2666
18	mouse	gigante	28	M	0	88	11950	89	gigante	unrelated	new	0.0795229	new_low	id2442	0.47679	0.204367	0.175826	667	116	1366
18	mouse	grafia	28	M	0	53	11903	52	grafia	weakly	new	0.113236	new_high	id2519	0.0848705	0.0434318	0.119376	1064	398	2048
18	mouse	imbestialire	28	M	0	21	11989	22	imbestialire	studied	studied	0.0998333	low	id2541	0.150937	0.0698204	0.214666	998	98	1898
18	mouse	inchiostro	28	M	1	4	11956	5	inchiostro	studied	studied	0.0780921	low	id2603	0.0530091	0.00111618	0.10527	764	1	1448
18	mouse	iniezione	28	M	0	66	11971	65	iniezione	weakly	new	0.0786617	new_low	id2709	0.214969	0.106287	0.102229	633	33	1350
18	mouse	innalzare	28	M	0	61	11929	62	innalzare	weakly	new	0.00654864	new_low	id2777	0.231968	0.1099	0.1581	817	216	2299
18	mouse	inquinamento	28	M	1	3	11949	4	inquinamento	studied	studied	0.126225	high	id2793	0.494051	0.0861447	0.417682	1447	263	2397
18	mouse	insetto	28	M	0	45	11995	46	insetto	studied	studied	0.0955809	low	id2858	0.0960358	0.0399949	0.0286164	1062	661	2212
18	mouse	ira	28	M	1	20	11963	21	ira	studied	studied	0.222094	high	id2933	0.76118	0.152515	0.269153	1132	298	2098
18	mouse	italia	28	M	1	24	11930	25	italia	studied	studied	0.0730751	low	id3044	0.312968	0.14659	0.116016	815	366	1783
18	mouse	italiana	28	M	1	27	11962	28	italiana	studied	studied	0.0991659	low	id3082	-0.0477252	-0.0170336	0.0676848	882	15	1264
18	mouse	ladro	28	M	1	83	11915	84	ladro	critical	new	0.26846	new_high	id3163	0.746297	0.196033	0.361245	2317	1	3633
18	mouse	lievito	28	M	1	37	11967	38	lievito	studied	studied	0.0807639	low	id3179	-0.0999488	-0.02709	0.0270536	1050	382	1518
18	mouse	malcontento	28	M	0	23	11975	24	malcontento	studied	studied	0.191215	high	id3265	0.178184	0.083323	0.0925475	853	102	1516
18	mouse	malumore	28	M	0	57	11969	60	malumore	weakly	new	0.177447	new_high	id3314	0.378755	0.15656	0.0889025	850	233	1516
18	mouse	medicina	28	M	0	89	11983	90	medicina	unrelated	new	-0.00401542	new_low	id3441	0.498713	0.196525	0.156546	1148	31	1780
18	mouse	monarca	28	M	0	92	11924	93	monarca	unrelated	new	0.00502085	new_low	id3461	0.201451	0.0638934	0.0975292	463	262	1796
18	mouse	mondiali	28	M	0	60	11902	61	mondiali	weakly	new	0.0335083	new_low	id3561	0.729067	0.227879	0.242443	1366	283	2516
18	mouse	musica	28	M	1	77	11982	78	musica	critical	new	0.230956	new_high	id3634	0.0456212	0.0247293	0.0579757	1243	1	1846
18	mouse	naso	28	M	0	58	11911	57	naso	weakly	new	0.0711203	new_low	id3697	0.835925	0.134197	0.285075	1731	298	2966
18	mouse	nera	28	M	1	6	11920	7	nera	studied	studied	0.0311142	low	id3756	0.487674	0.158581	0.0867789	1133	118	2250
18	mouse	nero	28	M	0	71	11980	72	nero	weakly	new	0.0752351	new_low	id3795	0.146455	0.0728602	0.0664682	867	1	1465
18	mouse	neve	28	M	0	18	11970	19	neve	studied	studied	0.294562	high	id3891	0.246548	0.112013	0.0933269	660	228	1331
18	mouse	nicotina	28	M	0	2	11973	3	nicotina	studied	studied	0.281271	high	id3938	0.178565	0.0869046	0.0394761	598	266	1566
18	mouse	nuvola	28	M	0	93	11904	94	nuvola	unrelated	new	0.0329137	new_low	id4020	0.0788865	0.0382736	0.0950257	1115	199	2116
18	mouse	odio	28	M	1	22	11925	23	odio	studied	studied	0.143163	high	id4054	0.18746	0.0869456	0.101711	923	390	1691
18	mouse	onore	28	M	0	94	11979	95	onore	unrelated	new	-0.018156	new_low	id4130	0.0872623	0.0406545	0.0492395	881	148	2116
18	mouse	paglia	28	M	1	10	11916	11	paglia	studied	studied	0.0780426	low	id4204	0.164683	0.0710722	0.103759	633	349	2450
18	mouse	pane	28	M	1	74	11928	75	pane	critical	new	0.18648	new_high	id4250	0.567925	0.217214	0.377877	931	332	2048
18	mouse	pasta	28	M	0	39	11994	40	pasta	studied	studied	0.0669416	low	id4354	0.111144	0.0549864	0.142118	412	114	2531
18	mouse	penna	28	M	1	80	11935	81	penna	critical	new	0.111418	new_high	id4475	0.731501	0.132048	0.295197	1233	331	2214
18	mouse	pesce	28	M	0	43	11991	44	pesce	studied	studied	0.0818065	low	id4533	0.225581	0.0849815	0.167922	781	182	2749
18	mouse	pipa	28	M	1	0	11968	1	pipa	studied	studied	0.279572	high	id4607	0.253063	0.104203	0.154933	714	534	1398
18	mouse	pistola	28	M	0	62	11947	63	pistola	weakly	new	0.198514	new_high	id4658	0.366804	0.160674	0.143643	912	296	2562
18	mouse	pungere	28	M	0	67	11987	66	pungere	weakly	new	0.109731	new_low	id4745	0.0730503	0.0350524	0.107275	932	149	1666
18	mouse	punta	28	M	1	33	11921	34	punta	studied	studied	0.00436849	low	id4789	0.106035	0.0344795	0.0839654	832	250	1934
18	mouse	puzza	28	M	0	48	11906	49	puzza	weakly	new	0.114233	new_high	id4873	0.755977	0.284718	0.120249	1094	61	2945
18	mouse	rabbia	28	M	1	73	11985	74	rabbia	critical	new	0.336919	new_high	id4919	0.703947	0.266453	0.182065	1149	367	2050
18	mouse	ragno	28	M	0	82	11918	83	ragno	critical	new	0.120114	new_high	id4965	0.473494	0.193994	0.176955	782	299	1600
18	mouse	rapinatore	28	M	0	29	11900	30	rapinatore	studied	studied	0.262715	high	id5091	0.753126	0.095637	0.37723	2592	144	4776
18	mouse	ritmo	28	M	0	13	11913	14	ritmo	studied	studied	0.0634174	low	id5158	0.158075	0.0728434	0.105755	681	405	2216
18	mouse	scarpa	28	M	0	95	11984	96	scarpa	unrelated	new	0.0371697	new_low	id5218	0.117349	0.0488376	0.0924435	849	267	2066
18	mouse	scassinare	28	M	0	30	11944	31	scassinare	studied	studied	0.211322	high	id5268	0.169435	0.0705144	0.113578	668	116	2548
18	mouse	sciare	28	M	1	59	11940	58	sciare	weakly	new	0.173985	new_high	id5305	-0.0360314	-0.00301868	0.117918	480	283	1550
18	mouse	scomoda	28	M	0	11	11976	12	scomoda	studied	studied	0.057159	low	id5395	0.21619	0.0660891	0.175362	1614	64	2381
18	mouse	scuola	28	M	1	7	11905	8	scuola	studied	studied	0.074117	low	id5478	0.0492856	0.0162578	0.120446	1015	83	1950
18	mouse	sedia	28	M	1	72	11958	73	sedia	critical	new	0.265765	new_high	id5545	0.213363	0.0804445	0.200742	664	81	2132
18	mouse	strumento	28	M	1	14	11957	15	strumento	studied	studied	0.0512009	low	id5617	0.811316	0.201591	0.388826	1494	228	2844
18	mouse	studio	28	M	0	54	11959	53	studio	weakly	new	0.00710693	new_low	id5657	0.450525	0.152792	0.318985	1066	133	2533
18	mouse	suono	28	M	0	50	11974	55	suono	weakly	new	0.183261	new_high	id5688	0.207305	0.11548	0.130705	649	301	1499
18	mouse	tabacco	28	M	0	1	11946	2	tabacco	studied	studied	0.294959	high	id5769	0.806019	0.167928	0.261777	1366	16	4501
18	mouse	tavolo	28	M	1	8	11953	9	tavolo	studied	studied	0.150165	high	id5884	0.436185	0.13342	0.131791	664	114	1383
18	mouse	tela	28	M	0	44	11923	45	tela	studied	studied	0.103417	low	id5903	0.136425	0.0753582	0.0884916	800	350	1349
18	mouse	tiepido	28	M	0	19	11912	20	tiepido	studied	studied	0.147686	high	id6014	0.124978	0.0514457	0.0738102	562	345	2234
18	mouse	torrente	28	M	0	42	11961	43	torrente	studied	studied	0.225135	high	id6063	0.178247	0.0596991	0.124393	948	331	2499
18	mouse	treno	28	M	0	87	11910	88	treno	unrelated	new	0.0948613	new_low	id6135	0.783748	0.231484	0.169836	2450	467	4134
18	mouse	valle	28	M	0	64	11926	69	valle	weakly	new	0.110262	new_high	id6184	0.806725	0.321315	0.357354	914	265	2132
18	mouse	velenoso	28	M	1	47	11988	48	velenoso	studied	studied	0.120532	high	id6238	0.487714	0.111025	0.198659	1012	295	1629
18	mouse	vento	28	M	1	25	11933	26	vento	studied	studied	0.102266	low	id6349	0.210885	0.096208	0.0249701	746	1	1996
19	mouse	accendere	23	M	0	49	9339	50	accendere	weakly	new	0.123531	new_high	id0037	0.34553	0.137233	0.107087	548	364	1430
19	mouse	ago	23	M	1	78	9403	79	ago	critical	new	0.0902663	new_low	id0102	0.626351	0.125139	0.0901834	565	331	1364
19	mouse	alza	23	M	1	26	9373	27	alza	studied	studied	0.00982718	low	id0141	0.780019	0.128294	0.213193	1316	283	2115
19	mouse	arpa	23	M	0	15	9387	16	arpa	studied	studied	0.117059	high	id0235	0.795867	0.303767	0.103664	799	467	1698
19	mouse	assassino	23	M	0	31	9311	32	assassino	studied	studied	0.21554	high	id0323	0.817833	-0.1172	0.216789	1031	64	2181
19	mouse	astuccio	23	M	0	52	9361	51	astuccio	weakly	new	0.170973	new_high	id0399	0.610065	0.250763	0.100111	515	267	1498
19	mouse	bandiera	23	M	1	76	9392	77	bandiera	critical	new	0.136611	new_high	id0412	0.0642214	0.0181772	0.107169	530	364	1331
19	mouse	bellezza	23	M	0	90	9319	91	bellezza	unrelated	new	0.0828436	new_low	id0498	0.720927	0.301944	0.0610201	633	416	1432
19	mouse	buono	23	M	1	38	9328	39	buono	studied	studied	0.137259	high	id0594	0.695921	-0.0645307	0.103878	765	415	1749
19	mouse	caldo	23	M	0	36	9378	37	caldo	studied	studied	0.113019	high	id0641	0.726036	0.27684	0.158031	964	283	1748
19	mouse	cammello	23	M	1	35	9349	36	cammello	studied	studied	0.0734182	low	id0733	0.0819476	0.0192741	0.060235	584	417	1116
19	mouse	caramella	23	M	0	84	9401	85	caramella	unrelated	new	0.0434853	new_low	id0768	0.39482	0.166108	0.1305	499	343	1983
19	mouse	carcere	23	M	0	63	9323	64	carcere	weakly	new	0.341269	new_high	id0858	0.454499	0.212718	0.154748	582	399	1915
19	mouse	chilo	23	M	0	68	9325	67	chilo	weakly	new	0.106473	new_low	id0884	0.346171	0.188889	0.0667819	631	449	1431
19	mouse	chitarra	23	M	0	51	9398	56	chitarra	weakly	new	0.0946603	new_low	id0971	0.722231	0.335081	0.13446	1064	349	1914
19	mouse	colpa	23	M	1	56	9394	59	colpa	weakly	new	0.122852	new_high	id1044	0.756425	0.0916841	0.250851	1183	383	2282
19	mouse	coltello	23	M	0	69	9313	68	coltello	weakly	new	0.0302692	new_low	id1128	0.315508	0.0778998	0.205916	1398	299	2447
19	mouse	concerto	23	M	1	12	9365	13	concerto	studied	studied	0.110327	low	id1243	0.266803	0.0914095	0.0840431	448	267	2115
19	mouse	coperta	23	M	1	17	9354	18	coperta	studied	studied	0.134089	high	id1280	-0.0469887	-0.000833421	0.131648	1248	265	1714
19	mouse	cucire	23	M	1	34	9348	35	cucire	studied	studied	0.0751325	low	id1396	0.0566138	0.0076097	0.0916604	615	432	1115
19	mouse	denti	23	M	0	86	9356	87	denti	unrelated	new	0.088561	new_low	id1418	0.628069	0.32193	0.148472	766	333	1615
19	mouse	detriti	23	M	0	65	9380	70	detriti	weakly	new	0.089794	new_low	id1535	0.230665	0.113306	0.101562	483	350	1565
19	mouse	diga	23	M	0	41	9377	42	diga	studied	studied	0.155954	high	id1634	0.397829	0.222278	0.071915	449	317	1165
19	mouse	equita	23	M	0	91	9374	92	equit√†	unrelated	new	0.0155481	new_low	id1687	0.259677	0.0840086	0.129382	548	432	1947
19	mouse	filo	23	M	1	32	9337	33	filo	studied	studied	0.0742088	low	id1777	0.130351	0.0220444	0.0642344	481	299	1231
19	mouse	fiume	23	M	1	79	9342	80	fiume	critical	new	0.251286	new_high	id1811	0.0318048	0.000331411	0.0581043	981	1	1215
19	mouse	fobia	23	M	0	70	9366	71	fobia	weakly	new	0.316921	new_high	id1894	0.767137	0.252438	0.115684	813	280	1413
19	mouse	foce	23	M	0	40	9399	41	foce	studied	studied	0.171496	high	id1974	0.778091	0.348257	0.106646	515	301	1598
19	mouse	foglio	23	M	1	5	9382	6	foglio	studied	studied	0.0914023	low	id2030	0.478856	0.0739101	0.16086	648	316	2131
19	mouse	freddo	23	M	0	75	9352	76	freddo	critical	new	0.258941	new_high	id2126	0.709993	0.433179	0.303422	1383	283	2382
19	mouse	fumo	23	M	1	81	9384	82	fumo	critical	new	0.372624	new_high	id2167	0.387272	0.0411833	0.0716523	564	331	1197
19	mouse	furfante	23	M	1	28	9360	29	furfante	studied	studied	0.191389	high	id2230	0.105753	0.0145045	0.0899587	433	284	1482
19	mouse	gambe	23	M	0	9	9400	10	gambe	studied	studied	0.187139	high	id2281	0.537691	0.235357	0.068379	549	384	1265
19	mouse	ghiaccio	23	M	0	16	9367	17	ghiaccio	studied	studied	0.177297	high	id2364	0.175335	0.082074	0.101859	449	333	1715
19	mouse	gigante	23	M	0	88	9359	89	gigante	unrelated	new	0.0795229	new_low	id2443	0.334111	0.130771	0.0876038	750	250	1365
19	mouse	grafia	23	M	0	53	9363	52	grafia	weakly	new	0.113236	new_high	id2499	0.270701	0.121783	0.105974	448	315	1298
19	mouse	imbestialire	23	M	0	21	9395	22	imbestialire	studied	studied	0.0998333	low	id2567	0.57504	0.259669	0.116279	512	297	1645
19	mouse	inchiostro	23	M	1	4	9336	5	inchiostro	studied	studied	0.0780921	low	id2622	0.160733	0.0367085	0.0590652	556	372	1271
19	mouse	iniezione	23	M	1	66	9353	65	iniezione	weakly	new	0.0786617	new_low	id2662	0.114861	0.0159505	0.0977423	482	301	1200
19	mouse	innalzare	23	M	0	61	9333	62	innalzare	weakly	new	0.00654864	new_low	id2763	0.654228	0.260154	0.14861	633	400	1598
19	mouse	inquinamento	23	M	1	3	9314	4	inquinamento	studied	studied	0.126225	high	id2837	0.351612	0.205722	0.169384	798	148	1630
19	mouse	insetto	23	M	1	45	9375	46	insetto	studied	studied	0.0955809	low	id2862	0.81755	0.0958894	0.209854	1082	350	2332
19	mouse	ira	23	M	1	20	9369	21	ira	studied	studied	0.222094	high	id2932	0.414919	-0.0333493	0.11767	498	282	1216
19	mouse	italia	23	M	1	24	9326	25	italia	studied	studied	0.0730751	low	id3006	0.27282	0.0641015	0.096122	682	449	1398
19	mouse	italiana	23	M	1	27	9362	28	italiana	studied	studied	0.0991659	low	id3101	0.140221	0.0312699	0.0581041	466	316	1015
19	mouse	ladro	23	M	1	83	9368	84	ladro	critical	new	0.26846	new_high	id3120	0.314113	-0.0350212	0.0891799	598	299	1864
19	mouse	lievito	23	M	1	37	9331	38	lievito	studied	studied	0.0807639	low	id3205	-0.0453976	-0.0149167	0.0545987	383	317	1332
19	mouse	malcontento	23	M	1	23	9402	24	malcontento	studied	studied	0.191215	high	id3296	0.0917503	0.00835658	0.0893332	815	300	2733
19	mouse	malumore	23	M	0	57	9318	60	malumore	weakly	new	0.177447	new_high	id3349	0.983734	0.487171	0.140571	665	466	1881
19	mouse	medicina	23	M	0	89	9320	90	medicina	unrelated	new	-0.00401542	new_low	id3437	0.683311	0.342539	0.105484	667	466	1815
19	mouse	monarca	23	M	0	92	9379	93	monarca	unrelated	new	0.00502085	new_low	id3480	0.617282	0.247765	0.159292	481	298	1647
19	mouse	mondiali	23	M	0	60	9355	61	mondiali	weakly	new	0.0335083	new_low	id3511	0.389117	0.147139	0.10756	500	351	1633
19	mouse	musica	23	M	1	77	9334	78	musica	critical	new	0.230956	new_high	id3612	0.108983	0.0260109	0.101258	765	383	1232
19	mouse	naso	23	M	0	58	9389	57	naso	weakly	new	0.0711203	new_low	id3650	0.666603	0.288898	0.171989	732	283	1449
19	mouse	nera	23	M	0	6	9329	7	nera	studied	studied	0.0311142	low	id3762	0.732767	0.329127	0.171392	964	398	1663
19	mouse	nero	23	M	0	71	9321	72	nero	weakly	new	0.0752351	new_low	id3794	0.740194	0.404294	0.210024	1232	383	2216
19	mouse	neve	23	M	1	18	9390	19	neve	studied	studied	0.294562	high	id3850	-0.0694644	-0.034537	0.0568982	433	334	1249
19	mouse	nicotina	23	M	1	2	9351	3	nicotina	studied	studied	0.281271	high	id3925	0.0545816	-0.0158171	0.0583634	482	299	1131
19	mouse	nuvola	23	M	1	93	9350	94	nuvola	unrelated	new	0.0329137	new_low	id3972	0.100394	0.0117063	0.0552046	515	332	1148
19	mouse	odio	23	M	1	22	9338	23	odio	studied	studied	0.143163	high	id4039	-0.0658313	-0.0292651	0.0286899	416	335	1099
19	mouse	onore	23	M	0	94	9308	95	onore	unrelated	new	-0.018156	new_low	id4135	-0.0574761	-0.0106696	0.136522	1896	147	2364
19	mouse	paglia	23	M	1	10	9381	11	paglia	studied	studied	0.0780426	low	id4174	0.340818	-0.0442235	0.111721	613	349	1230
19	mouse	pane	23	M	1	74	9312	75	pane	critical	new	0.18648	new_high	id4291	0.362792	0.203497	0.155746	732	115	1365
19	mouse	pasta	23	M	1	39	9397	40	pasta	studied	studied	0.0669416	low	id4345	0.0710368	0.01082	0.0582383	582	383	1149
19	mouse	paura	23	M	1	46	9310	47	paura	studied	studied	0.0671453	low	id4418	0.52136	0.322071	0.168279	882	216	1617
19	mouse	penna	23	M	1	80	9357	81	penna	critical	new	0.111418	new_high	id4481	0.171875	0.0327638	0.114437	499	316	1250
19	mouse	pipa	23	M	1	0	9332	1	pipa	studied	studied	0.279572	high	id4604	0.0823126	0.00196684	0.0552094	598	383	1181
19	mouse	pistola	23	M	0	62	9340	63	pistola	weakly	new	0.198514	new_high	id4683	0.536558	0.212869	0.151086	481	266	1616
19	mouse	pungere	23	M	1	67	9391	66	pungere	weakly	new	0.109731	new_low	id4697	0.497309	0.155102	0.0798904	582	350	1432
19	mouse	punta	23	M	1	33	9370	34	punta	studied	studied	0.00436849	low	id4793	0.161259	0.0591504	0.0625845	516	301	1082
19	mouse	puzza	23	M	0	48	9345	49	puzza	weakly	new	0.114233	new_high	id4875	0.337581	0.203116	0.0876836	497	348	1363
19	mouse	rabbia	23	M	1	73	9322	74	rabbia	critical	new	0.336919	new_high	id4896	0.499602	0.0184897	0.0907856	699	350	1465
19	mouse	ragno	23	M	0	82	9335	83	ragno	critical	new	0.120114	new_high	id4995	0.754306	0.344399	0.138129	549	366	2015
19	mouse	rapinatore	23	M	1	29	9327	30	rapinatore	studied	studied	0.262715	high	id5029	0.169125	0.0627079	0.125577	771	548	1481
19	mouse	ritmo	23	M	1	13	9344	14	ritmo	studied	studied	0.0634174	low	id5154	0.036719	0.0109646	0.0910739	432	316	1832
19	mouse	scarpa	23	M	0	95	9372	96	scarpa	unrelated	new	0.0371697	new_low	id5175	0.325152	0.152414	0.0534506	415	217	1364
19	mouse	scassinare	23	M	1	30	9393	31	scassinare	studied	studied	0.211322	high	id5255	0.0801896	0.028425	0.057914	615	416	1332
19	mouse	sciare	23	M	0	59	9343	58	sciare	weakly	new	0.173985	new_high	id5323	0.674255	0.303618	0.0927631	848	1	1331
19	mouse	scomoda	23	M	0	11	9388	12	scomoda	studied	studied	0.057159	low	id5367	0.757878	0.391016	0.169111	1299	300	2248
19	mouse	scuola	23	M	1	7	9383	8	scuola	studied	studied	0.074117	low	id5445	0.804858	-0.0748443	0.310925	900	351	2699
19	mouse	sedia	23	M	1	72	9346	73	sedia	critical	new	0.265765	new_high	id5500	0.445117	0.0720344	0.0950252	666	367	1399
19	mouse	strumento	23	M	1	14	9371	15	strumento	studied	studied	0.0512009	low	id5564	0.114345	0.0495645	0.0365277	649	449	1248
19	mouse	studio	23	M	0	54	9317	53	studio	weakly	new	0.00710693	new_low	id5655	0.726526	0.340739	0.21779	1067	317	2049
19	mouse	suono	23	M	1	50	9324	55	suono	weakly	new	0.183261	new_high	id5742	0.473272	0.0725871	0.0615292	799	499	1599
19	mouse	tabacco	23	M	1	1	9396	2	tabacco	studied	studied	0.294959	high	id5790	0.0533346	-0.00296514	0.0631789	764	365	1164
19	mouse	tavolo	23	M	1	8	9376	9	tavolo	studied	studied	0.150165	high	id5826	0.10351	0.00490216	0.0580279	801	351	1315
19	mouse	tela	23	M	0	44	9315	45	tela	studied	studied	0.103417	low	id5908	0.234851	0.0091932	0.357761	1016	101	2550
19	mouse	tiepido	23	M	1	19	9341	20	tiepido	studied	studied	0.147686	high	id6003	0.232856	0.043569	0.0877983	465	267	1514
19	mouse	torrente	23	M	1	42	9364	43	torrente	studied	studied	0.225135	high	id6053	-0.0900409	-0.0396662	0.0864235	447	348	1246
19	mouse	treno	23	M	0	87	9309	88	treno	unrelated	new	0.0948613	new_low	id6126	-0.101457	-0.0137951	0.117942	1115	100	1797
19	mouse	valle	23	M	0	64	9385	69	valle	weakly	new	0.110262	new_high	id6183	0.62733	0.235224	0.129289	599	299	1431
19	mouse	velenoso	23	M	1	47	9330	48	velenoso	studied	studied	0.120532	high	id6258	0.301044	-0.0468852	0.112253	648	416	1248
19	mouse	vento	23	M	1	25	9386	26	vento	studied	studied	0.102266	low	id6320	0.107856	0.0079034	0.0313113	732	300	1215
20	mouse	accendere	24	M	0	49	11879	50	accendere	weakly	new	0.123531	new_high	id0031	0.769351	0.281763	0.272023	1150	150	1901
20	mouse	ago	24	M	1	78	11870	79	ago	critical	new	0.0902663	new_low	id0121	0.0455561	0.0180161	0.0676643	751	167	1534
20	mouse	alza	24	M	1	26	11854	27	alza	studied	studied	0.00982718	low	id0174	0.137372	0.0619547	0.0409628	349	217	1017
20	mouse	arpa	24	M	0	15	11836	16	arpa	studied	studied	0.117059	high	id0254	0.269183	0.0710494	0.110098	633	150	1366
20	mouse	assassino	24	M	1	31	11880	32	assassino	studied	studied	0.21554	high	id0296	0.068192	0.0382883	0.0598265	634	50	2318
20	mouse	astuccio	24	M	0	52	11860	51	astuccio	weakly	new	0.170973	new_high	id0355	0.638667	0.1655	0.230034	1667	450	2401
20	mouse	bandiera	24	M	1	76	11831	77	bandiera	critical	new	0.136611	new_high	id0469	0.0306248	-0.012359	0.0938478	733	150	1283
20	mouse	bellezza	24	M	0	90	11859	91	bellezza	unrelated	new	0.0828436	new_low	id0523	0.107988	0.0624438	0.118134	567	350	1717
20	mouse	caldo	24	M	1	36	11873	37	caldo	studied	studied	0.113019	high	id0604	0.081566	0.0387329	0.0680346	466	233	899
20	mouse	caramella	24	M	0	84	11861	85	caramella	unrelated	new	0.0434853	new_low	id0784	0.450151	0.18878	0.147305	932	299	1566
20	mouse	carcere	24	M	0	63	11811	64	carcere	weakly	new	0.341269	new_high	id0808	0.281086	0.0773997	0.0285847	900	717	1500
20	mouse	chilo	24	M	0	68	11825	67	chilo	weakly	new	0.106473	new_low	id0917	0.097766	0.0174558	0.0875015	800	167	1317
20	mouse	chitarra	24	M	0	51	11842	56	chitarra	weakly	new	0.0946603	new_low	id0957	0.464046	0.123569	0.15368	582	216	1566
20	mouse	coltello	24	M	0	69	11810	68	coltello	weakly	new	0.0302692	new_low	id1111	0.286477	0.0793489	0.0742053	700	417	1501
20	mouse	comoda	24	M	0	55	11868	54	comoda	weakly	new	0.125996	new_high	id1197	0.766216	0.22842	0.100832	1117	367	2535
20	mouse	cucire	24	M	1	34	11857	35	cucire	studied	studied	0.0751325	low	id1385	0.198974	0.0806979	0.0279417	684	450	1801
20	mouse	denti	24	M	0	86	11827	87	denti	unrelated	new	0.088561	new_low	id1442	0.107988	0.038356	0.140152	483	250	1116
20	mouse	detriti	24	M	0	65	11839	70	detriti	weakly	new	0.089794	new_low	id1546	0.720487	0.275023	0.106022	916	284	2117
20	mouse	diga	24	M	1	41	11858	42	diga	studied	studied	0.155954	high	id1650	0.238148	0.0916324	0.0417151	600	300	1100
20	mouse	fiume	24	M	0	79	11835	80	fiume	critical	new	0.251286	new_high	id1856	0.771475	0.191835	0.0836752	1050	183	3101
20	mouse	fobia	24	M	0	70	11884	71	fobia	weakly	new	0.316921	new_high	id1884	0.72052	0.247918	0.103373	716	166	1317
20	mouse	foce	24	M	1	40	11806	41	foce	studied	studied	0.171496	high	id1942	0.344725	0.102707	0.121131	1084	200	1818
20	mouse	foglio	24	M	1	5	11808	6	foglio	studied	studied	0.0914023	low	id2037	0.020915	0.00693374	0.048913	600	233	1884
20	mouse	freddo	24	M	1	75	11829	76	freddo	critical	new	0.258941	new_high	id2129	0.50109	0.145151	0.326562	649	99	1450
20	mouse	fumo	24	M	1	81	11817	82	fumo	critical	new	0.372624	new_high	id2139	0.0245181	0.000667448	0.114224	783	300	1600
20	mouse	gambe	24	M	1	9	11818	10	gambe	studied	studied	0.187139	high	id2267	0.0829664	0.0418553	0.0756862	567	316	1266
20	mouse	gigante	24	M	0	88	11804	89	gigante	unrelated	new	0.0795229	new_low	id2394	0.0417479	0.0215128	0.0232506	2081	1565	2498
20	mouse	grafia	24	M	0	53	11819	52	grafia	weakly	new	0.113236	new_high	id2512	0.670317	0.219962	0.183881	566	283	1434
20	mouse	imbestialire	24	M	1	21	11855	22	imbestialire	studied	studied	0.0998333	low	id2535	0.220245	0.0742361	0.108031	800	1	1300
20	mouse	inchiostro	24	M	1	4	11862	5	inchiostro	studied	studied	0.0780921	low	id2650	0.2845	0.126178	0.122431	600	1	1617
20	mouse	iniezione	24	M	0	66	11895	65	iniezione	weakly	new	0.0786617	new_low	id2672	0.166955	0.0677529	0.157382	1634	233	3702
20	mouse	innalzare	24	M	0	61	11890	62	innalzare	weakly	new	0.00654864	new_low	id2760	0.718645	0.240915	0.190279	967	117	1651
20	mouse	italiana	24	M	1	27	11877	28	italiana	studied	studied	0.0991659	low	id3096	0.275381	0.122868	0.0921077	516	216	1650
20	mouse	lievito	24	M	1	37	11866	38	lievito	studied	studied	0.0807639	low	id3209	0.115433	0.0535974	0.113791	383	117	1133
20	mouse	malcontento	24	M	0	23	11891	24	malcontento	studied	studied	0.191215	high	id3285	0.0993521	0.028116	0.119644	1033	83	1500
20	mouse	malumore	24	M	0	57	11849	60	malumore	weakly	new	0.177447	new_high	id3331	0.372343	0.148528	0.0645385	816	82	1433
20	mouse	medicina	24	M	0	89	11897	90	medicina	unrelated	new	-0.00401542	new_low	id3438	0.0684906	0.0151428	0.0699586	649	116	1200
20	mouse	mondiali	24	M	0	60	11832	61	mondiali	weakly	new	0.0335083	new_low	id3554	0.513455	0.25875	0.0626219	800	17	1367
20	mouse	musica	24	M	0	77	11833	78	musica	critical	new	0.230956	new_high	id3615	0.602696	0.191145	0.141296	900	16	1834
20	mouse	naso	24	M	0	58	11874	57	naso	weakly	new	0.0711203	new_low	id3684	0.77474	0.173542	0.138083	750	234	1400
20	mouse	nero	24	M	0	71	11885	72	nero	weakly	new	0.0752351	new_low	id3829	0.751134	0.24991	0.0989818	1318	216	3502
20	mouse	nicotina	24	M	1	2	11878	3	nicotina	studied	studied	0.281271	high	id3936	0.320859	0.119462	0.0677152	616	266	1149
20	mouse	nuvola	24	M	0	93	11856	94	nuvola	unrelated	new	0.0329137	new_low	id4009	0.359345	0.142623	0.108585	633	300	1283
20	mouse	odio	24	M	1	22	11815	23	odio	studied	studied	0.143163	high	id4047	0.0976835	0.0355084	0.0600382	716	183	1267
20	mouse	onore	24	M	0	94	11872	95	onore	unrelated	new	-0.018156	new_low	id4115	0.551621	0.161497	0.0993545	733	1	1667
20	mouse	pane	24	M	0	74	11845	75	pane	critical	new	0.18648	new_high	id4263	0.923429	0.287483	0.173297	749	499	2350
20	mouse	paura	24	M	1	46	11838	47	paura	studied	studied	0.0671453	low	id4366	-0.0495613	-0.00765431	0.114076	283	50	967
20	mouse	penna	24	M	0	80	11871	81	penna	critical	new	0.111418	new_high	id4484	0.78335	0.283552	0.106972	933	316	1900
20	mouse	pipa	24	M	1	0	11830	1	pipa	studied	studied	0.279572	high	id4597	0.158688	0.0618236	0.0930649	499	333	1149
20	mouse	pistola	24	M	0	62	11886	63	pistola	weakly	new	0.198514	new_high	id4661	0.722314	0.210089	0.216097	983	133	1650
20	mouse	punta	24	M	0	33	11887	34	punta	studied	studied	0.00436849	low	id4786	0.0754753	0.0335357	0.0648518	399	133	1733
20	mouse	puzza	24	M	0	48	11824	49	puzza	weakly	new	0.114233	new_high	id4889	0.336956	0.124609	0.152655	783	233	1334
20	mouse	rabbia	24	M	1	73	11898	74	rabbia	critical	new	0.336919	new_high	id4920	0.616713	0.214797	0.0635839	633	400	1167
20	mouse	ragno	24	M	0	82	11822	83	ragno	critical	new	0.120114	new_high	id5007	0.642163	0.154128	0.199279	733	217	2068
20	mouse	ritmo	24	M	1	13	11805	14	ritmo	studied	studied	0.0634174	low	id5144	-0.0440506	0.0150999	0.0907672	3669	1167	4737
20	mouse	scarpa	24	M	0	95	11828	96	scarpa	unrelated	new	0.0371697	new_low	id5181	0.0502745	0.0196095	0.146346	649	116	1299
20	mouse	scassinare	24	M	0	30	11847	31	scassinare	studied	studied	0.211322	high	id5246	0.854567	0.138991	0.198504	1267	417	3319
20	mouse	sciare	24	M	0	59	11851	58	sciare	weakly	new	0.173985	new_high	id5304	0.627067	0.239519	0.176793	749	216	1300
20	mouse	strumento	24	M	0	14	11823	15	strumento	studied	studied	0.0512009	low	id5607	0.379538	0.0930667	0.376235	1067	150	2385
20	mouse	studio	24	M	0	54	11813	53	studio	weakly	new	0.00710693	new_low	id5664	0.76347	0.275255	0.153814	1133	383	2634
20	mouse	suono	24	M	0	50	11882	55	suono	weakly	new	0.183261	new_high	id5728	0.759403	0.27458	0.0980337	766	150	1450
20	mouse	tavolo	24	M	1	8	11809	9	tavolo	studied	studied	0.150165	high	id5874	0.145226	0.0549439	0.0619097	649	383	1149
20	mouse	tiepido	24	M	0	19	11888	20	tiepido	studied	studied	0.147686	high	id5958	0.329247	0.0485562	0.117783	734	333	1684
20	mouse	treno	24	M	0	87	11876	88	treno	unrelated	new	0.0948613	new_low	id6137	0.72566	0.258538	0.0967521	716	283	1350
20	mouse	valle	24	M	0	64	11821	69	valle	weakly	new	0.110262	new_high	id6199	0.477595	0.200357	0.106147	733	233	1334
20	mouse	velenoso	24	M	1	47	11867	48	velenoso	studied	studied	0.120532	high	id6272	0.0654347	0.0248783	0.0410129	333	200	933
20	mouse	vento	24	M	1	25	11865	26	vento	studied	studied	0.102266	low	id6321	-0.0309448	-0.000975638	0.0487015	182	83	950
21	mouse	accendere	26	F	0	49	9071	50	accendere	weakly	new	0.123531	new_high	id0046	0.7104	0.35689	0.157913	1716	147	2233
21	mouse	ago	26	F	1	78	9113	79	ago	critical	new	0.0902663	new_low	id0125	0.69915	0.232916	0.141836	566	281	1251
21	mouse	alza	26	F	1	26	9037	27	alza	studied	studied	0.00982718	low	id0143	0.784179	0.0863809	0.0369192	682	231	1799
21	mouse	arpa	26	F	1	15	9030	16	arpa	studied	studied	0.117059	high	id0215	0.909922	0.0137168	0.147792	847	197	1500
21	mouse	assassino	26	F	1	31	9065	32	assassino	studied	studied	0.21554	high	id0281	0.419383	0.000520494	0.183128	564	1	1615
21	mouse	astuccio	26	F	0	52	9034	51	astuccio	weakly	new	0.170973	new_high	id0374	0.680822	0.375007	0.126517	613	345	1393
21	mouse	bandiera	26	F	0	76	9093	77	bandiera	critical	new	0.136611	new_high	id0438	0.648212	0.284413	0.116752	598	232	1283
21	mouse	bellezza	26	F	0	90	9054	91	bellezza	unrelated	new	0.0828436	new_low	id0510	0.607226	0.261656	0.115031	412	96	1163
21	mouse	buono	26	F	0	38	9100	39	buono	studied	studied	0.137259	high	id0554	0.20826	0.0634562	0.140111	431	314	1299
21	mouse	caldo	26	F	0	36	9085	37	caldo	studied	studied	0.113019	high	id0640	0.771059	0.328931	0.254668	1100	266	2148
21	mouse	cammello	26	F	1	35	9042	36	cammello	studied	studied	0.0734182	low	id0693	0.0792515	-0.00707669	0.258253	1278	327	1862
21	mouse	caramella	26	F	0	84	9058	85	caramella	unrelated	new	0.0434853	new_low	id0744	0.301358	0.107736	0.169975	762	228	1398
21	mouse	chilo	26	F	0	68	9111	67	chilo	weakly	new	0.106473	new_low	id0900	0.781054	0.625788	0.164513	483	117	1267
21	mouse	chitarra	26	F	0	51	9049	56	chitarra	weakly	new	0.0946603	new_low	id0968	0.231814	0.125363	0.116449	399	246	1214
21	mouse	colpa	26	F	0	56	9079	59	colpa	weakly	new	0.122852	new_high	id1022	0.286917	0.184366	0.150899	450	50	1313
21	mouse	coltello	26	F	0	69	9036	68	coltello	weakly	new	0.0302692	new_low	id1121	0.811286	0.355883	0.151018	634	51	1515
21	mouse	comoda	26	F	0	55	9074	54	comoda	weakly	new	0.125996	new_high	id1162	0.204663	0.0837199	0.17457	529	144	1447
21	mouse	concerto	26	F	1	12	9026	13	concerto	studied	studied	0.110327	low	id1212	0.134071	0.0304905	0.0721431	1032	264	1513
21	mouse	coperta	26	F	0	17	9069	18	coperta	studied	studied	0.134089	high	id1304	0.599391	0.195616	0.0615693	563	79	1062
21	mouse	cucire	26	F	1	34	9103	35	cucire	studied	studied	0.0751325	low	id1330	0.662863	0.0793516	0.0348632	662	111	2147
21	mouse	denti	26	F	0	86	9092	87	denti	unrelated	new	0.088561	new_low	id1431	0.852392	0.635534	0.244476	400	98	1001
21	mouse	desiderio	26	F	0	85	9108	86	desiderio	unrelated	new	0.00361786	new_low	id1496	0.109218	0.0550351	0.0957773	651	501	1334
21	mouse	detriti	26	F	0	65	9110	70	detriti	weakly	new	0.089794	new_low	id1564	0.378549	0.0733634	0.120234	733	248	1434
21	mouse	diga	26	F	0	41	9107	42	diga	studied	studied	0.155954	high	id1620	0.174679	0.0253779	0.0760697	429	279	1299
21	mouse	equita	26	F	0	91	9025	92	equit√†	unrelated	new	0.0155481	new_low	id1698	0.807216	0.584005	0.222158	551	149	1351
21	mouse	filo	26	F	0	32	9061	33	filo	studied	studied	0.0742088	low	id1787	0.906563	0.41144	0.0705353	582	349	1200
21	mouse	fiume	26	F	0	79	9047	80	fiume	critical	new	0.251286	new_high	id1841	0.835565	0.24341	0.226797	663	246	2381
21	mouse	fobia	26	F	0	70	9099	71	fobia	weakly	new	0.316921	new_high	id1873	0.395629	0.180655	0.166391	713	247	1211
21	mouse	foce	26	F	1	40	9076	41	foce	studied	studied	0.171496	high	id1972	0.233615	0.0243852	0.191356	595	163	1276
21	mouse	foglio	26	F	1	5	9051	6	foglio	studied	studied	0.0914023	low	id2004	0.312986	0.109095	0.0436108	446	214	1011
21	mouse	freddo	26	F	0	75	9035	76	freddo	critical	new	0.258941	new_high	id2128	0.0936145	0.047493	0.0465923	567	51	1384
21	mouse	fumo	26	F	1	81	9062	82	fumo	critical	new	0.372624	new_high	id2150	-0.240268	-0.0987879	0.0384663	546	310	1592
21	mouse	furfante	26	F	1	28	9021	29	furfante	studied	studied	0.191389	high	id2202	0.471097	0.145803	0.169836	749	115	1516
21	mouse	gambe	26	F	0	9	9044	10	gambe	studied	studied	0.187139	high	id2306	0.696433	0.10396	0.236164	745	227	1496
21	mouse	ghiaccio	26	F	1	16	9091	17	ghiaccio	studied	studied	0.177297	high	id2376	-0.24704	-0.112078	0.059345	331	180	1162
21	mouse	gigante	26	F	0	88	9055	89	gigante	unrelated	new	0.0795229	new_low	id2458	0.637727	0.286541	0.155104	679	109	1495
21	mouse	grafia	26	F	0	53	9038	52	grafia	weakly	new	0.113236	new_high	id2511	0.170953	0.0517883	0.122626	551	251	1151
21	mouse	imbestialire	26	F	1	21	9066	22	imbestialire	studied	studied	0.0998333	low	id2587	1.16002	-0.0176451	0.23923	281	81	1583
21	mouse	inchiostro	26	F	1	4	9028	5	inchiostro	studied	studied	0.0780921	low	id2626	0.122984	0.0193431	0.07365	632	249	1232
21	mouse	iniezione	26	F	0	66	9088	65	iniezione	weakly	new	0.0786617	new_low	id2688	0.58789	0.292923	0.21945	927	176	1825
21	mouse	innalzare	26	F	1	61	9059	62	innalzare	weakly	new	0.00654864	new_low	id2743	0.220597	0.0889706	0.0939524	733	98	1452
21	mouse	inquinamento	26	F	0	3	9102	4	inquinamento	studied	studied	0.126225	high	id2821	0.172473	0.0877431	0.103821	945	226	1459
21	mouse	insetto	26	F	0	45	9020	46	insetto	studied	studied	0.0955809	low	id2900	0.823103	0.268107	0.36756	1279	278	2447
21	mouse	ira	26	F	0	20	9095	21	ira	studied	studied	0.222094	high	id2958	0.607128	0.185827	0.158646	583	181	1299
21	mouse	italia	26	F	0	24	9094	25	italia	studied	studied	0.0730751	low	id3026	0.756162	0.250386	0.199839	996	62	1661
21	mouse	ladro	26	F	1	83	9048	84	ladro	critical	new	0.26846	new_high	id3119	-0.333408	-0.182962	0.0656828	399	231	1001
21	mouse	lievito	26	F	0	37	9029	38	lievito	studied	studied	0.0807639	low	id3180	0.64213	0.199261	0.111694	631	63	1298
21	mouse	malcontento	26	F	1	23	9043	24	malcontento	studied	studied	0.191215	high	id3283	-0.203322	-0.083803	0.181647	461	229	1280
21	mouse	malumore	26	F	1	57	9080	60	malumore	weakly	new	0.177447	new_high	id3359	1.02605	-0.0157191	0.174204	1028	45	2646
21	mouse	medicina	26	F	0	89	9075	90	medicina	unrelated	new	-0.00401542	new_low	id3399	0.372059	0.100344	0.101027	633	49	1250
21	mouse	monarca	26	F	0	92	9027	93	monarca	unrelated	new	0.00502085	new_low	id3463	0.604208	0.242594	0.118047	846	281	1694
21	mouse	mondiali	26	F	0	60	9109	61	mondiali	weakly	new	0.0335083	new_low	id3525	-0.118039	-0.0248337	0.119476	566	247	1263
21	mouse	musica	26	F	0	77	9024	78	musica	critical	new	0.230956	new_high	id3623	0.624837	0.282452	0.156783	796	213	1863
21	mouse	naso	26	F	0	58	9070	57	naso	weakly	new	0.0711203	new_low	id3679	0.733793	0.444294	0.0781053	529	261	1097
21	mouse	nera	26	F	0	6	9032	7	nera	studied	studied	0.0311142	low	id3753	0.623835	0.19765	0.179693	746	177	2045
21	mouse	nero	26	F	0	71	9023	72	nero	weakly	new	0.0752351	new_low	id3775	0.733343	0.302651	0.20086	1332	249	2584
21	mouse	neve	26	F	1	18	9057	19	neve	studied	studied	0.294562	high	id3885	0.927335	-1.11644	0.187752	1415	61	2877
21	mouse	nicotina	26	F	0	2	9115	3	nicotina	studied	studied	0.281271	high	id3942	0.0601932	0.0335448	0.1216	848	481	1681
21	mouse	nuvola	26	F	0	93	9105	94	nuvola	unrelated	new	0.0329137	new_low	id4016	-0.0317769	-0.005611	0.0621318	512	361	1111
21	mouse	onore	26	F	0	94	9082	95	onore	unrelated	new	-0.018156	new_low	id4122	0.0669395	0.0288535	0.0447359	432	299	999
21	mouse	paglia	26	F	1	10	9039	11	paglia	studied	studied	0.0780426	low	id4229	-0.0584556	-0.0274794	0.075194	482	281	933
21	mouse	pane	26	F	0	74	9114	75	pane	critical	new	0.18648	new_high	id4292	0.0670253	-0.000779046	0.0748266	614	198	2083
21	mouse	pasta	26	F	0	39	9112	40	pasta	studied	studied	0.0669416	low	id4321	0.376182	0.252853	0.156106	435	148	1169
21	mouse	paura	26	F	1	46	9045	47	paura	studied	studied	0.0671453	low	id4365	0.758182	-0.511466	0.161517	317	150	1114
21	mouse	penna	26	F	1	80	9040	81	penna	critical	new	0.111418	new_high	id4442	0.208069	0.0819778	0.219256	549	66	1400
21	mouse	pipa	26	F	1	0	9096	1	pipa	studied	studied	0.279572	high	id4592	0.486942	0.107292	0.0988124	585	335	1151
21	mouse	pistola	26	F	0	62	9097	63	pistola	weakly	new	0.198514	new_high	id4649	0.403552	0.141858	0.0866179	682	180	1284
21	mouse	pungere	26	F	0	67	9063	66	pungere	weakly	new	0.109731	new_low	id4698	0.279117	0.0514484	0.0819171	845	95	1493
21	mouse	punta	26	F	1	33	9073	34	punta	studied	studied	0.00436849	low	id4801	0.116812	0.0723055	0.114735	478	310	1010
21	mouse	puzza	26	F	0	48	9077	49	puzza	weakly	new	0.114233	new_high	id4881	0.839544	0.70756	0.166061	434	200	1135
21	mouse	rabbia	26	F	0	73	9053	74	rabbia	critical	new	0.336919	new_high	id4939	0.656097	0.135688	0.151477	845	230	1479
21	mouse	ragno	26	F	1	82	9050	83	ragno	critical	new	0.120114	new_high	id5003	0.0900621	0.0177748	0.0645108	730	449	1079
21	mouse	rapinatore	26	F	1	29	9089	30	rapinatore	studied	studied	0.262715	high	id5075	-0.0447111	-0.00329081	0.16356	415	229	1261
21	mouse	ritmo	26	F	1	13	9031	14	ritmo	studied	studied	0.0634174	low	id5103	0.557677	0.159581	0.206875	713	1	1527
21	mouse	scarpa	26	F	0	95	9090	96	scarpa	unrelated	new	0.0371697	new_low	id5223	0.7986	0.520839	0.150546	848	250	1680
21	mouse	scassinare	26	F	0	30	9106	31	scassinare	studied	studied	0.211322	high	id5270	0.290905	0.0848999	0.108481	633	382	1363
21	mouse	sciare	26	F	0	59	9060	58	sciare	weakly	new	0.173985	new_high	id5313	0.797868	0.199056	0.171913	730	246	1580
21	mouse	scomoda	26	F	0	11	9087	12	scomoda	studied	studied	0.057159	low	id5397	0.0856676	0.0309601	0.0489728	549	333	1766
21	mouse	scuola	26	F	1	7	9083	8	scuola	studied	studied	0.074117	low	id5435	-0.483007	-0.320777	0.0918225	434	32	1020
21	mouse	sedia	26	F	0	72	9041	73	sedia	critical	new	0.265765	new_high	id5505	0.163563	0.0649134	0.0996007	780	1	1448
21	mouse	strumento	26	F	1	14	9078	15	strumento	studied	studied	0.0512009	low	id5597	-0.113164	-0.0479304	0.0631789	384	231	1185
21	mouse	studio	26	F	0	54	9064	53	studio	weakly	new	0.00710693	new_low	id5647	0.630259	0.279973	0.302608	664	215	1362
21	mouse	suono	26	F	1	50	9104	55	suono	weakly	new	0.183261	new_high	id5708	0.797708	0.200925	0.165398	881	265	1752
21	mouse	tavolo	26	F	1	8	9081	9	tavolo	studied	studied	0.150165	high	id5883	0.660372	0.169438	0.253659	645	110	1459
21	mouse	tela	26	F	0	44	9067	45	tela	studied	studied	0.103417	low	id5945	0.500408	0.159704	0.106747	581	196	1367
21	mouse	tiepido	26	F	0	19	9056	20	tiepido	studied	studied	0.147686	high	id5984	0.480973	0.19287	0.0900015	700	482	1651
21	mouse	torrente	26	F	1	42	9086	43	torrente	studied	studied	0.225135	high	id6016	-0.53232	-0.392696	0.110854	413	196	1216
21	mouse	treno	26	F	0	87	9072	88	treno	unrelated	new	0.0948613	new_low	id6149	0.221465	0.113299	0.0529185	618	49	1485
21	mouse	valle	26	F	0	64	9098	69	valle	weakly	new	0.110262	new_high	id6191	0.615465	0.25823	0.151494	631	182	1215
21	mouse	velenoso	26	F	0	47	9084	48	velenoso	studied	studied	0.120532	high	id6237	-0.0705943	4.41e-05	0.0541806	717	267	1381
21	mouse	vento	26	F	1	25	9046	26	vento	studied	studied	0.102266	low	id6305	0.432332	-0.0284381	0.118433	545	46	1263
22	mouse	accendere	19	F	0	49	223	50	accendere	weakly	new	0.123531	new_high	id0025	0.0627668	0.00625085	0.130525	1015	167	1748
22	mouse	ago	19	F	1	78	206	79	ago	critical	new	0.0902663	new_low	id0126	0.014983	-0.00188016	0.0925029	1081	99	1547
22	mouse	alza	19	F	1	26	275	27	alza	studied	studied	0.00982718	low	id0151	-0.12813	-0.0487817	0.131539	767	516	1864
22	mouse	arpa	19	F	1	15	257	16	arpa	studied	studied	0.117059	high	id0204	0.0486053	-0.00478952	0.0667897	815	282	1148
22	mouse	assassino	19	F	1	31	229	32	assassino	studied	studied	0.21554	high	id0284	0.15211	0.0760747	0.0859581	914	15	1447
22	mouse	astuccio	19	F	0	52	241	51	astuccio	weakly	new	0.170973	new_high	id0373	0.0860183	0.0161103	0.0563865	881	432	1481
22	mouse	bellezza	19	F	0	90	193	91	bellezza	unrelated	new	0.0828436	new_low	id0473	0.0840897	0.0284709	0.116048	1393	178	2459
22	mouse	buono	19	F	0	38	225	39	buono	studied	studied	0.137259	high	id0544	0.0748886	-0.00246058	0.0750352	848	283	1731
22	mouse	caldo	19	F	1	36	267	37	caldo	studied	studied	0.113019	high	id0614	0.0507146	-0.00150848	0.266397	1082	99	1364
22	mouse	cammello	19	F	1	35	256	36	cammello	studied	studied	0.0734182	low	id0703	0.0262922	0.00473723	0.0577122	582	466	1315
22	mouse	caramella	19	F	0	84	240	85	caramella	unrelated	new	0.0434853	new_low	id0751	0.388382	0.0760811	0.107935	865	1	1681
22	mouse	carcere	19	F	1	63	280	64	carcere	weakly	new	0.341269	new_high	id0818	0.839544	0.31332	0.159298	914	432	1629
22	mouse	chilo	19	F	0	68	222	67	chilo	weakly	new	0.106473	new_low	id0882	-0.0629691	-0.0228151	0.0908097	948	1	1548
22	mouse	chitarra	19	F	0	51	249	56	chitarra	weakly	new	0.0946603	new_low	id0989	-0.115772	-0.0645233	0.136063	981	32	1697
22	mouse	colpa	19	F	0	56	209	59	colpa	weakly	new	0.122852	new_high	id1039	0.0431633	0.013522	0.130609	882	166	1531
22	mouse	coltello	19	F	1	69	238	68	coltello	weakly	new	0.0302692	new_low	id1132	-0.0350619	-0.000116612	0.129835	565	166	1281
22	mouse	comoda	19	F	1	55	211	54	comoda	weakly	new	0.125996	new_high	id1161	0.0144291	0.00257202	0.0821343	598	382	1097
22	mouse	concerto	19	F	1	12	198	13	concerto	studied	studied	0.110327	low	id1265	0.0532567	0.0153614	0.0549447	1215	399	1581
22	mouse	cucire	19	F	0	34	258	35	cucire	studied	studied	0.0751325	low	id1364	0.039994	0.0141178	0.100492	681	249	1447
22	mouse	denti	19	F	0	86	264	87	denti	unrelated	new	0.088561	new_low	id1447	0.181337	0.00314128	0.140452	532	32	1714
22	mouse	detriti	19	F	0	65	268	70	detriti	weakly	new	0.089794	new_low	id1562	0.0346083	0.00121998	0.0628865	815	183	1797
22	mouse	diga	19	F	1	41	259	42	diga	studied	studied	0.155954	high	id1624	-0.0682613	-0.0236694	0.049962	748	365	1314
22	mouse	equita	19	F	0	91	251	92	equit√†	unrelated	new	0.0155481	new_low	id1685	-0.0715261	-0.0298826	0.0889063	713	531	1596
22	mouse	filo	19	F	1	32	245	33	filo	studied	studied	0.0742088	low	id1790	-0.0600283	-0.0134787	0.0581785	799	700	2148
22	mouse	fiume	19	F	0	79	204	80	fiume	critical	new	0.251286	new_high	id1840	0.660658	0.181088	0.125271	1181	16	1847
22	mouse	fobia	19	F	0	70	219	71	fobia	weakly	new	0.316921	new_high	id1868	-0.0901072	-0.0390964	0.0739408	964	1	1347
22	mouse	foce	19	F	1	40	210	41	foce	studied	studied	0.171496	high	id1963	0.0895084	0.042876	0.0283038	565	299	1048
22	mouse	freddo	19	F	1	75	279	76	freddo	critical	new	0.258941	new_high	id2078	-0.103668	-0.0403224	0.0542432	664	32	1247
22	mouse	fumo	19	F	1	81	288	82	fumo	critical	new	0.372624	new_high	id2177	-0.0801601	-0.0291114	0.0679043	431	15	1047
22	mouse	furfante	19	F	1	28	272	29	furfante	studied	studied	0.191389	high	id2219	0.0256724	0.011364	0.0546742	715	299	1081
22	mouse	ghiaccio	19	F	1	16	237	17	ghiaccio	studied	studied	0.177297	high	id2384	0.276713	0.0630118	0.148136	881	1	1731
22	mouse	imbestialire	19	F	1	21	221	22	imbestialire	studied	studied	0.0998333	low	id2569	-0.0462809	-0.0224533	0.0464488	1132	100	1481
22	mouse	innalzare	19	F	1	61	252	62	innalzare	weakly	new	0.00654864	new_low	id2771	0.358496	0.150341	0.142212	915	133	1747
22	mouse	ladro	19	F	1	83	255	84	ladro	critical	new	0.26846	new_high	id3171	0.0530938	0.024898	0.0862568	615	98	1330
22	mouse	lievito	19	F	1	37	274	38	lievito	studied	studied	0.0807639	low	id3214	-0.041499	-0.00573519	0.06371	930	181	1813
22	mouse	malcontento	19	F	1	23	243	24	malcontento	studied	studied	0.191215	high	id3269	0.140603	0.0472093	0.208335	895	216	1877
22	mouse	malumore	19	F	1	57	261	60	malumore	weakly	new	0.177447	new_high	id3372	0.0678373	0.036187	0.0562986	1097	248	1413
22	mouse	monarca	19	F	0	92	207	93	monarca	unrelated	new	0.00502085	new_low	id3449	-0.0927741	0.000598866	0.0967223	1281	315	1614
22	mouse	mondiali	19	F	0	60	224	61	mondiali	weakly	new	0.0335083	new_low	id3562	-0.126653	-0.0729103	0.0582845	915	1	1514
22	mouse	musica	19	F	0	77	286	78	musica	critical	new	0.230956	new_high	id3610	-0.0911657	0.000761749	0.146632	797	1	1413
22	mouse	naso	19	F	0	58	260	57	naso	weakly	new	0.0711203	new_low	id3660	-0.0772348	-0.0335241	0.0859578	815	1	1430
22	mouse	nera	19	F	1	6	195	7	nera	studied	studied	0.0311142	low	id3766	-0.0680869	0.00701219	0.0605424	1531	1166	1947
22	mouse	nero	19	F	0	71	203	72	nero	weakly	new	0.0752351	new_low	id3787	0.740525	0.285077	0.0810184	1064	99	2080
22	mouse	neve	19	F	1	18	250	19	neve	studied	studied	0.294562	high	id3862	-0.0886198	0.00410107	0.0627558	265	100	1231
22	mouse	nuvola	19	F	0	93	270	94	nuvola	unrelated	new	0.0329137	new_low	id4006	0.701445	0.208989	0.253933	1398	232	2180
22	mouse	odio	19	F	1	22	244	23	odio	studied	studied	0.143163	high	id4082	-0.0751632	-0.0261741	0.135069	615	282	1330
22	mouse	onore	19	F	0	94	263	95	onore	unrelated	new	-0.018156	new_low	id4126	0.0383508	0.00127271	0.106603	931	416	1248
22	mouse	pane	19	F	0	74	282	75	pane	critical	new	0.18648	new_high	id4237	0.747562	0.357047	0.130053	1098	666	1997
22	mouse	pasta	19	F	1	39	253	40	pasta	studied	studied	0.0669416	low	id4349	0.784898	0.134858	0.291413	1181	1	2097
22	mouse	paura	19	F	1	46	265	47	paura	studied	studied	0.0671453	low	id4384	0.700346	0.0137127	0.242562	1381	465	2196
22	mouse	penna	19	F	1	80	285	81	penna	critical	new	0.111418	new_high	id4439	0.079013	0.0279248	0.0899034	781	282	1930
22	mouse	pesce	19	F	0	43	232	44	pesce	studied	studied	0.0818065	low	id4495	0.228297	0.0584988	0.119869	746	164	1362
22	mouse	pipa	19	F	1	0	246	1	pipa	studied	studied	0.279572	high	id4603	0.0965564	0.0298063	0.0572506	864	748	1563
22	mouse	pungere	19	F	0	67	216	66	pungere	weakly	new	0.109731	new_low	id4724	0.0680585	0.0142931	0.0983721	832	632	2197
22	mouse	puzza	19	F	1	48	214	49	puzza	weakly	new	0.114233	new_high	id4852	0.732902	0.310114	0.278759	1664	166	2496
22	mouse	rabbia	19	F	0	73	239	74	rabbia	critical	new	0.336919	new_high	id4925	0.0433173	-0.00220893	0.0705618	1148	100	1864
22	mouse	ragno	19	F	0	82	271	83	ragno	critical	new	0.120114	new_high	id5001	0.952587	0.0281623	0.0799875	1314	198	2129
22	mouse	rapinatore	19	F	1	29	202	30	rapinatore	studied	studied	0.262715	high	id5059	-0.0785587	-0.041028	0.0534293	948	283	1464
22	mouse	ritmo	19	F	1	13	276	14	ritmo	studied	studied	0.0634174	low	id5136	-0.0468927	-0.0172484	0.0432968	1048	282	1464
22	mouse	scarpa	19	F	0	95	213	96	scarpa	unrelated	new	0.0371697	new_low	id5176	0.57756	0.240538	0.105554	948	383	1581
22	mouse	sciare	19	F	0	59	248	58	sciare	weakly	new	0.173985	new_high	id5307	0.417662	0.126685	0.257158	748	199	1714
22	mouse	scomoda	19	F	1	11	277	12	scomoda	studied	studied	0.057159	low	id5371	0.0509967	0.000120009	0.138697	715	199	1198
22	mouse	scuola	19	F	0	7	283	8	scuola	studied	studied	0.074117	low	id5472	0.0615682	0.000595053	0.100996	831	132	1397
22	mouse	sedia	19	F	1	72	231	73	sedia	critical	new	0.265765	new_high	id5525	0.0791036	0.0385464	0.0441284	531	182	1097
22	mouse	strumento	19	F	1	14	284	15	strumento	studied	studied	0.0512009	low	id5605	-0.0456453	-0.010706	0.031197	798	349	1397
22	mouse	studio	19	F	0	54	269	53	studio	weakly	new	0.00710693	new_low	id5622	-0.0283167	-0.0104664	0.0594072	682	399	1314
22	mouse	tiepido	19	F	1	19	215	20	tiepido	studied	studied	0.147686	high	id6010	-0.0295246	-0.00761017	0.0585119	964	332	1330
22	mouse	torrente	19	F	1	42	212	43	torrente	studied	studied	0.225135	high	id6085	0.0540445	0.0260031	0.0874036	848	532	1314
22	mouse	treno	19	F	0	87	228	88	treno	unrelated	new	0.0948613	new_low	id6118	0.0611672	0.0184791	0.10232	932	82	1663
22	mouse	valle	19	F	1	64	220	69	valle	weakly	new	0.110262	new_high	id6162	0.0823762	0.013317	0.142251	981	1	2096
22	mouse	velenoso	19	F	0	47	287	48	velenoso	studied	studied	0.120532	high	id6251	0.692166	0.236678	0.290832	1097	1	1813
22	mouse	vento	19	F	1	25	234	26	vento	studied	studied	0.102266	low	id6322	0.0624472	0.0120049	0.0703842	898	1	1464
23	mouse	accendere	26	M	0	49	2172	50	accendere	weakly	new	0.123531	new_high	id0042	-0.0216835	-0.00140475	0.0785031	951	783	1715
23	mouse	ago	26	M	1	78	2196	79	ago	critical	new	0.0902663	new_low	id0083	0.028795	0.00843407	0.0660755	850	615	1331
23	mouse	alza	26	M	0	26	2159	27	alza	studied	studied	0.00982718	low	id0182	0.370099	0.136311	0.178271	1133	835	2863
23	mouse	arpa	26	M	0	15	2157	16	arpa	studied	studied	0.117059	high	id0249	0.0664665	0.0149678	0.0735557	1067	716	1448
23	mouse	assassino	26	M	1	31	2175	32	assassino	studied	studied	0.21554	high	id0333	0.0134898	-0.00128086	0.0700526	1401	666	1719
23	mouse	astuccio	26	M	0	52	2207	51	astuccio	weakly	new	0.170973	new_high	id0372	0.0276818	0.0100724	0.0705159	1118	783	1532
23	mouse	bandiera	26	M	1	76	2118	77	bandiera	critical	new	0.136611	new_high	id0419	0.14232	0.0698405	0.0652254	768	249	1732
23	mouse	bellezza	26	M	0	90	2131	91	bellezza	unrelated	new	0.0828436	new_low	id0488	0.110788	0.0448251	0.0824154	733	315	1464
23	mouse	buono	26	M	1	38	2149	39	buono	studied	studied	0.137259	high	id0580	0.12445	0.0584156	0.0522047	1534	1300	2115
23	mouse	caldo	26	M	1	36	2116	37	caldo	studied	studied	0.113019	high	id0617	0.169067	0.0817798	0.0860703	1016	167	1680
23	mouse	cammello	26	M	1	35	2181	36	cammello	studied	studied	0.0734182	low	id0697	0.0107269	0.00494084	0.0869349	1180	662	1444
23	mouse	caramella	26	M	0	84	2197	85	caramella	unrelated	new	0.0434853	new_low	id0763	0.121188	0.0456229	0.159832	1066	214	1746
23	mouse	carcere	26	M	1	63	2161	64	carcere	weakly	new	0.341269	new_high	id0823	-0.0363541	0.00285279	0.0640063	932	246	1312
23	mouse	chilo	26	M	0	68	2133	67	chilo	weakly	new	0.106473	new_low	id0874	0.0536461	0.0284829	0.033064	1284	1099	1864
23	mouse	chitarra	26	M	0	51	2208	56	chitarra	weakly	new	0.0946603	new_low	id0981	-0.028492	-0.0139648	0.08183	951	833	1515
23	mouse	colpa	26	M	0	56	2194	59	colpa	weakly	new	0.122852	new_high	id1049	0.0144554	0.00350094	0.0486135	698	429	1528
23	mouse	coltello	26	M	0	69	2156	68	coltello	weakly	new	0.0302692	new_low	id1129	-0.0304895	-0.00862311	0.0415338	932	146	1512
23	mouse	comoda	26	M	0	55	2180	54	comoda	weakly	new	0.125996	new_high	id1200	0.0499596	0.00715321	0.0784516	1168	800	1632
23	mouse	concerto	26	M	0	12	2150	13	concerto	studied	studied	0.110327	low	id1236	0.101216	0.0540389	0.05687	902	284	1733
23	mouse	coperta	26	M	0	17	2167	18	coperta	studied	studied	0.134089	high	id1326	0.0509962	0.0219629	0.0443398	1149	414	1629
23	mouse	cucire	26	M	1	34	2193	35	cucire	studied	studied	0.0751325	low	id1378	-0.0183357	0.000628001	0.0661629	1082	300	1382
23	mouse	denti	26	M	1	86	2176	87	denti	unrelated	new	0.088561	new_low	id1408	-0.0349879	-0.0107022	0.0317487	1400	1082	1947
23	mouse	desiderio	26	M	0	85	2183	86	desiderio	unrelated	new	0.00361786	new_low	id1476	-0.0264237	-0.00455204	0.0648857	902	266	1432
23	mouse	detriti	26	M	0	65	2124	70	detriti	weakly	new	0.089794	new_low	id1556	0.0687469	0.0297878	0.039823	1051	749	1532
23	mouse	diga	26	M	0	41	2145	42	diga	studied	studied	0.155954	high	id1628	0.0582241	0.014261	0.0624099	1018	633	1398
23	mouse	equita	26	M	0	91	2163	92	equit√†	unrelated	new	0.0155481	new_low	id1683	-0.0384104	-0.0173517	0.0573471	851	716	1516
23	mouse	filo	26	M	1	32	2168	33	filo	studied	studied	0.0742088	low	id1772	0.0414095	0.0225442	0.0452871	1119	699	1649
23	mouse	fiume	26	M	1	79	2190	80	fiume	critical	new	0.251286	new_high	id1843	0.0528508	0.0131914	0.0502424	885	403	1565
23	mouse	fobia	26	M	1	70	2165	71	fobia	weakly	new	0.316921	new_high	id1863	0.354457	0.151493	0.0709026	1102	1	1666
23	mouse	foce	26	M	0	40	2121	41	foce	studied	studied	0.171496	high	id1988	0.202994	0.086803	0.0689929	851	200	1582
23	mouse	foglio	26	M	0	5	2144	6	foglio	studied	studied	0.0914023	low	id2014	0.0332832	-0.00133102	0.0723853	1134	716	1464
23	mouse	freddo	26	M	0	75	2203	76	freddo	critical	new	0.258941	new_high	id2065	0.0403367	0.0193613	0.0463365	965	647	1433
23	mouse	fumo	26	M	1	81	2147	82	fumo	critical	new	0.372624	new_high	id2162	-0.0853592	-0.0384911	0.0290296	813	618	1210
23	mouse	furfante	26	M	1	28	2139	29	furfante	studied	studied	0.191389	high	id2199	0.0415755	0.0209521	0.069364	585	382	1198
23	mouse	gambe	26	M	1	9	2162	10	gambe	studied	studied	0.187139	high	id2289	0.0155946	0.00630744	0.0413092	1284	1066	1881
23	mouse	gigante	26	M	0	88	2195	89	gigante	unrelated	new	0.0795229	new_low	id2436	-0.0456181	-0.0222749	0.0420693	763	664	1429
23	mouse	grafia	26	M	0	53	2141	52	grafia	weakly	new	0.113236	new_high	id2482	0.0977524	0.0448122	0.0744145	884	515	1547
23	mouse	imbestialire	26	M	1	21	2178	22	imbestialire	studied	studied	0.0998333	low	id2530	-0.051463	-0.0246815	0.0661837	948	829	1644
23	mouse	inchiostro	26	M	0	4	2146	5	inchiostro	studied	studied	0.0780921	low	id2647	0.145984	0.0705658	0.155885	884	533	1665
23	mouse	iniezione	26	M	1	66	2135	65	iniezione	weakly	new	0.0786617	new_low	id2663	0.522355	0.136667	0.112553	980	164	1730
23	mouse	innalzare	26	M	1	61	2201	62	innalzare	weakly	new	0.00654864	new_low	id2783	0.370055	0.152628	0.107469	1035	683	1732
23	mouse	insetto	26	M	0	45	2153	46	insetto	studied	studied	0.0955809	low	id2870	0.0481335	0.0149769	0.0552442	1049	798	1667
23	mouse	ira	26	M	1	20	2187	21	ira	studied	studied	0.222094	high	id2957	0.0509942	0.0262221	0.0762316	733	531	1247
23	mouse	italia	26	M	1	24	2151	25	italia	studied	studied	0.0730751	low	id3041	0.0234486	0.00224108	0.077185	751	616	1581
23	mouse	italiana	26	M	0	27	2152	28	italiana	studied	studied	0.0991659	low	id3074	0.273093	0.128261	0.103118	800	264	1636
23	mouse	ladro	26	M	1	83	2127	84	ladro	critical	new	0.26846	new_high	id3138	0.161312	0.0871078	0.0914109	748	297	1329
23	mouse	lievito	26	M	1	37	2171	38	lievito	studied	studied	0.0807639	low	id3213	0.0834071	0.0487907	0.0629578	901	265	1498
23	mouse	malcontento	26	M	1	23	2170	24	malcontento	studied	studied	0.191215	high	id3301	-0.069209	-0.0130153	0.0281618	1068	500	1582
23	mouse	malumore	26	M	0	57	2140	60	malumore	weakly	new	0.177447	new_high	id3368	0.0976546	0.0492263	0.0666609	1001	483	1815
23	mouse	medicina	26	M	0	89	2123	90	medicina	unrelated	new	-0.00401542	new_low	id3406	0.0562978	0.0310138	0.0329655	1164	1028	1611
23	mouse	monarca	26	M	0	92	2184	93	monarca	unrelated	new	0.00502085	new_low	id3448	0.0472071	0.021427	0.089202	965	445	1581
23	mouse	mondiali	26	M	0	60	2158	61	mondiali	weakly	new	0.0335083	new_low	id3556	0.0255338	0.0108085	0.0656272	769	667	1335
23	mouse	musica	26	M	1	77	2185	78	musica	critical	new	0.230956	new_high	id3595	0.0637326	0.0356949	0.108704	983	397	1563
23	mouse	naso	26	M	0	58	2122	57	naso	weakly	new	0.0711203	new_low	id3689	0.0566985	0.0255178	0.0375426	1467	1165	1934
23	mouse	nero	26	M	1	71	2198	72	nero	weakly	new	0.0752351	new_low	id3836	0.0340364	0.00648834	0.0407819	685	1	1317
23	mouse	neve	26	M	0	18	2120	19	neve	studied	studied	0.294562	high	id3868	0.219318	0.0861604	0.0709035	1069	517	2000
23	mouse	nicotina	26	M	0	2	2136	3	nicotina	studied	studied	0.281271	high	id3903	0.051171	0.0200287	0.0477984	934	732	1531
23	mouse	nuvola	26	M	0	93	2174	94	nuvola	unrelated	new	0.0329137	new_low	id3999	0.288868	0.106853	0.191848	1000	265	1664
23	mouse	odio	26	M	1	22	2164	23	odio	studied	studied	0.143163	high	id4057	0.0291203	0.0121502	0.0654546	651	19	1381
23	mouse	onore	26	M	0	94	2126	95	onore	unrelated	new	-0.018156	new_low	id4158	0.0436798	0.0259988	0.0334862	1568	1383	2165
23	mouse	paglia	26	M	1	10	2128	11	paglia	studied	studied	0.0780426	low	id4192	0.125698	0.059997	0.0357245	786	151	1566
23	mouse	pane	26	M	1	74	2177	75	pane	critical	new	0.18648	new_high	id4290	0.0892903	0.0461913	0.0797	813	212	1411
23	mouse	pasta	26	M	1	39	2202	40	pasta	studied	studied	0.0669416	low	id4302	0.0475781	0.0232952	0.0499272	945	713	1378
23	mouse	paura	26	M	1	46	2117	47	paura	studied	studied	0.0671453	low	id4389	0.206269	0.085006	0.0319905	1066	133	1683
23	mouse	penna	26	M	1	80	2134	81	penna	critical	new	0.111418	new_high	id4426	0.134985	0.0578678	0.0912769	619	200	1249
23	mouse	pesce	26	M	0	43	2129	44	pesce	studied	studied	0.0818065	low	id4547	0.122453	0.0596794	0.0655205	801	50	1465
23	mouse	pipa	26	M	1	0	2154	1	pipa	studied	studied	0.279572	high	id4589	0.100921	0.0506246	0.0972989	916	148	1613
23	mouse	pistola	26	M	0	62	2192	63	pistola	weakly	new	0.198514	new_high	id4633	0.0250647	0.00435099	0.0516898	667	482	1364
23	mouse	pungere	26	M	1	67	2155	66	pungere	weakly	new	0.109731	new_low	id4732	0.0690768	0.0422492	0.0675131	982	332	1632
23	mouse	punta	26	M	1	33	2188	34	punta	studied	studied	0.00436849	low	id4770	-0.0294745	-0.0127692	0.0445539	1049	714	1513
23	mouse	puzza	26	M	0	48	2191	49	puzza	weakly	new	0.114233	new_high	id4880	-0.0358452	-0.0131794	0.0647741	702	450	1215
23	mouse	rabbia	26	M	1	73	2182	74	rabbia	critical	new	0.336919	new_high	id4924	0.0112458	0.00144719	0.0596938	1181	929	1582
23	mouse	ragno	26	M	0	82	2199	83	ragno	critical	new	0.120114	new_high	id4974	0.0433585	0.0190642	0.0601728	995	626	1508
23	mouse	rapinatore	26	M	0	29	2160	30	rapinatore	studied	studied	0.262715	high	id5049	0.256672	0.0497188	0.0694179	1036	484	1999
23	mouse	ritmo	26	M	0	13	2119	14	ritmo	studied	studied	0.0634174	low	id5116	0.186357	0.0868141	0.0868314	817	248	1580
23	mouse	scarpa	26	M	1	95	2142	96	scarpa	unrelated	new	0.0371697	new_low	id5174	0.279038	0.110723	0.088644	984	349	1615
23	mouse	scassinare	26	M	1	30	2138	31	scassinare	studied	studied	0.211322	high	id5232	0.106012	0.0519024	0.0961687	733	298	1414
23	mouse	sciare	26	M	0	59	2205	58	sciare	weakly	new	0.173985	new_high	id5351	-0.0270564	-0.00717721	0.0481957	786	300	1333
23	mouse	scomoda	26	M	1	11	2179	12	scomoda	studied	studied	0.057159	low	id5382	0.0285053	0.00350009	0.0460863	1031	729	1428
23	mouse	scuola	26	M	0	7	2132	8	scuola	studied	studied	0.074117	low	id5425	0.277735	0.105331	0.0943736	865	280	1496
23	mouse	sedia	26	M	1	72	2166	73	sedia	critical	new	0.265765	new_high	id5513	0.00790055	0.00164866	0.0625827	1069	467	1416
23	mouse	strumento	26	M	0	14	2130	15	strumento	studied	studied	0.0512009	low	id5610	0.167302	0.0852503	0.0985358	733	148	1363
23	mouse	studio	26	M	0	54	2206	53	studio	weakly	new	0.00710693	new_low	id5630	0.0368969	0.016052	0.0376907	1215	783	1782
23	mouse	suono	26	M	0	50	2173	55	suono	weakly	new	0.183261	new_high	id5712	0.0275901	-0.00360811	0.0805421	1064	283	1411
23	mouse	tabacco	26	M	1	1	2200	2	tabacco	studied	studied	0.294959	high	id5815	0.0192526	0.00776492	0.0429989	1052	682	2082
23	mouse	tavolo	26	M	1	8	2137	9	tavolo	studied	studied	0.150165	high	id5818	0.188494	0.105429	0.062937	802	400	1486
23	mouse	tela	26	M	1	44	2114	45	tela	studied	studied	0.103417	low	id5898	0.333	0.121309	0.0863382	1619	134	2316
23	mouse	torrente	26	M	0	42	2204	43	torrente	studied	studied	0.225135	high	id6069	-0.0283359	0.00925412	0.114623	1166	1	2449
23	mouse	treno	26	M	0	87	2125	88	treno	unrelated	new	0.0948613	new_low	id6145	0.174474	0.0884242	0.103325	1051	499	1932
23	mouse	velenoso	26	M	0	47	2148	48	velenoso	studied	studied	0.120532	high	id6232	0.0425018	0.0138267	0.0643887	885	433	1431
23	mouse	vento	26	M	1	25	2189	26	vento	studied	studied	0.102266	low	id6323	0.00885851	-0.000667867	0.0567498	903	584	1317
24	mouse	accendere	22	F	0	49	3678	50	accendere	weakly	new	0.123531	new_high	id0017	0.12347	0.0797741	0.0533951	1026	1	1540
24	mouse	ago	22	F	0	78	3734	79	ago	critical	new	0.0902663	new_low	id0089	0.129516	0.0589789	0.138609	641	238	2241
24	mouse	alza	22	F	1	26	3730	27	alza	studied	studied	0.00982718	low	id0157	0.048278	0.012933	0.0749816	572	1	1688
24	mouse	assassino	22	F	0	31	3677	32	assassino	studied	studied	0.21554	high	id0283	0.0970221	0.0591808	0.0801479	813	342	1558
24	mouse	astuccio	22	F	0	52	3654	51	astuccio	weakly	new	0.170973	new_high	id0402	0.236561	0.153898	0.155379	810	378	1775
24	mouse	bandiera	22	F	1	76	3651	77	bandiera	critical	new	0.136611	new_high	id0420	0.101061	0.0666603	0.0525804	1113	62	1643
24	mouse	bellezza	22	F	0	90	3663	91	bellezza	unrelated	new	0.0828436	new_low	id0472	0.18646	0.106224	0.0696362	586	133	1862
24	mouse	buono	22	F	1	38	3729	39	buono	studied	studied	0.137259	high	id0566	0.695282	0.0958629	0.184349	1315	162	2266
24	mouse	caldo	22	F	1	36	3710	37	caldo	studied	studied	0.113019	high	id0642	0.168918	0.08015	0.110293	612	445	1526
24	mouse	carcere	22	F	0	63	3696	64	carcere	weakly	new	0.341269	new_high	id0828	0.131133	0.070971	0.0579244	879	12	1628
24	mouse	colpa	22	F	0	56	3725	59	colpa	weakly	new	0.122852	new_high	id1024	0.0244582	-0.00550584	0.0681518	831	13	1378
24	mouse	coltello	22	F	0	69	3744	68	coltello	weakly	new	0.0302692	new_low	id1101	0.19498	0.0794213	0.120314	811	56	1521
24	mouse	comoda	22	F	0	55	3712	54	comoda	weakly	new	0.125996	new_high	id1176	0.755946	0.242124	0.226626	1442	1	2423
24	mouse	concerto	22	F	1	12	3736	13	concerto	studied	studied	0.110327	low	id1202	-0.0406314	-0.00295996	0.0306681	830	1	1542
24	mouse	coperta	22	F	1	17	3658	18	coperta	studied	studied	0.134089	high	id1329	0.164761	0.0945105	0.0950037	747	410	1615
24	mouse	cucire	22	F	1	34	3697	35	cucire	studied	studied	0.0751325	low	id1346	0.103392	0.0507467	0.101415	731	161	1577
24	mouse	denti	22	F	0	86	3728	87	denti	unrelated	new	0.088561	new_low	id1400	0.277064	0.109133	0.0806209	594	339	1479
24	mouse	detriti	22	F	0	65	3726	70	detriti	weakly	new	0.089794	new_low	id1547	-0.0251453	-0.00337021	0.110907	1166	28	1709
24	mouse	diga	22	F	1	41	3679	42	diga	studied	studied	0.155954	high	id1609	0.0329445	0.016977	0.0823469	1096	30	1476
24	mouse	equita	22	F	0	91	3659	92	equit√†	unrelated	new	0.0155481	new_low	id1701	0.110991	0.0660601	0.131363	662	289	2345
24	mouse	filo	22	F	1	32	3661	33	filo	studied	studied	0.0742088	low	id1742	0.174043	0.0994376	0.0687936	646	342	1289
24	mouse	fiume	22	F	0	79	3676	80	fiume	critical	new	0.251286	new_high	id1813	0.867993	0.234361	0.237945	947	344	2259
24	mouse	fobia	22	F	0	70	3672	71	fobia	weakly	new	0.316921	new_high	id1886	0.0841677	0.0480924	0.0816707	1328	27	1808
24	mouse	foce	22	F	1	40	3685	41	foce	studied	studied	0.171496	high	id1934	-0.0237042	-0.00191874	0.0539311	994	1	1473
24	mouse	foglio	22	F	1	5	3649	6	foglio	studied	studied	0.0914023	low	id2050	0.190801	0.083594	0.107432	1199	50	2647
24	mouse	freddo	22	F	1	75	3722	76	freddo	critical	new	0.258941	new_high	id2088	-0.0618333	-0.0219449	0.0641296	592	207	1422
24	mouse	furfante	22	F	1	28	3718	29	furfante	studied	studied	0.191389	high	id2252	-0.270507	-0.119098	0.110762	796	428	1893
24	mouse	gambe	22	F	1	9	3667	10	gambe	studied	studied	0.187139	high	id2261	-0.134364	-0.00610597	0.120547	1049	316	1900
24	mouse	ghiaccio	22	F	1	16	3703	17	ghiaccio	studied	studied	0.177297	high	id2357	0.0882828	0.0413083	0.150896	594	211	1243
24	mouse	gigante	22	F	0	88	3708	89	gigante	unrelated	new	0.0795229	new_low	id2427	0.64592	0.273014	0.149467	827	1	1592
24	mouse	grafia	22	F	0	53	3702	52	grafia	weakly	new	0.113236	new_high	id2507	0.0559918	0.0227173	0.0526344	881	1	1359
24	mouse	imbestialire	22	F	1	21	3680	22	imbestialire	studied	studied	0.0998333	low	id2563	0.0930424	0.0470336	0.0983836	813	1	1544
24	mouse	inchiostro	22	F	1	4	3671	5	inchiostro	studied	studied	0.0780921	low	id2628	0.224118	0.121202	0.104671	813	1	1693
24	mouse	iniezione	22	F	0	66	3688	65	iniezione	weakly	new	0.0786617	new_low	id2692	0.0423686	0.0221631	0.0527718	1329	63	2095
24	mouse	inquinamento	22	F	1	3	3689	4	inquinamento	studied	studied	0.126225	high	id2796	0.105279	0.04384	0.0310743	862	162	1694
24	mouse	insetto	22	F	1	45	3716	46	insetto	studied	studied	0.0955809	low	id2855	-0.0639405	-0.010294	0.0352422	898	262	1328
24	mouse	ira	22	F	1	20	3656	21	ira	studied	studied	0.222094	high	id2927	0.230784	0.11354	0.0981669	748	396	1710
24	mouse	italiana	22	F	1	27	3743	28	italiana	studied	studied	0.0991659	low	id3090	0.0389388	0.0147063	0.0588158	500	1	1171
24	mouse	ladro	22	F	0	83	3674	84	ladro	critical	new	0.26846	new_high	id3122	0.132678	0.0821944	0.199674	1061	1	1625
24	mouse	lievito	22	F	1	37	3720	38	lievito	studied	studied	0.0807639	low	id3244	0.0400795	0.0101016	0.0587722	563	47	1178
24	mouse	malumore	22	F	0	57	3731	60	malumore	weakly	new	0.177447	new_high	id3356	-0.101209	-0.0617764	0.143145	1096	1	2136
24	mouse	monarca	22	F	0	92	3691	93	monarca	unrelated	new	0.00502085	new_low	id3454	0.124608	0.0331383	0.106547	543	1	2707
24	mouse	mondiali	22	F	0	60	3682	61	mondiali	weakly	new	0.0335083	new_low	id3532	-0.0692542	-0.0138662	0.0317799	946	96	1729
24	mouse	nero	22	F	0	71	3742	72	nero	weakly	new	0.0752351	new_low	id3799	0.423989	0.246042	0.148543	820	15	1699
24	mouse	nuvola	22	F	0	93	3684	94	nuvola	unrelated	new	0.0329137	new_low	id3997	0.0827681	0.0441114	0.055189	648	46	1379
24	mouse	odio	22	F	1	22	3713	23	odio	studied	studied	0.143163	high	id4091	0.116972	0.0695396	0.0691273	2228	1	2894
24	mouse	onore	22	F	0	94	3675	95	onore	unrelated	new	-0.018156	new_low	id4146	0.167322	0.098753	0.149589	712	1	1661
24	mouse	pane	22	F	0	74	3704	75	pane	critical	new	0.18648	new_high	id4278	0.184106	0.0932009	0.115644	700	213	3260
24	mouse	pasta	22	F	1	39	3733	40	pasta	studied	studied	0.0669416	low	id4307	0.0488048	0.00542224	0.0628163	945	1	1262
24	mouse	penna	22	F	0	80	3739	81	penna	critical	new	0.111418	new_high	id4461	0.0288455	0.0127525	0.137048	827	490	1478
24	mouse	pesce	22	F	1	43	3721	44	pesce	studied	studied	0.0818065	low	id4529	-0.0455885	-0.0108801	0.0573991	674	1	1506
24	mouse	pipa	22	F	1	0	3698	1	pipa	studied	studied	0.279572	high	id4562	-0.0954438	-0.0121944	0.0723344	812	1	1177
24	mouse	pistola	22	F	0	62	3669	63	pistola	weakly	new	0.198514	new_high	id4641	0.475305	0.185988	0.151273	729	362	1427
24	mouse	pungere	22	F	1	67	3686	66	pungere	weakly	new	0.109731	new_low	id4714	0.385852	0.19855	0.0634103	681	1	1841
24	mouse	punta	22	F	1	33	3652	34	punta	studied	studied	0.00436849	low	id4764	0.0766542	0.0352782	0.156498	780	113	2127
24	mouse	puzza	22	F	0	48	3662	49	puzza	weakly	new	0.114233	new_high	id4833	0.24962	0.156507	0.140464	620	315	1417
24	mouse	rabbia	22	F	1	73	3709	74	rabbia	critical	new	0.336919	new_high	id4918	0.218178	0.104415	0.120454	1009	1	1907
24	mouse	ragno	22	F	1	82	3707	83	ragno	critical	new	0.120114	new_high	id5016	0.047325	0.0206662	0.0558555	1114	414	1511
24	mouse	rapinatore	22	F	1	29	3724	30	rapinatore	studied	studied	0.262715	high	id5044	0.22815	0.113594	0.0761715	730	546	1431
24	mouse	ritmo	22	F	1	13	3705	14	ritmo	studied	studied	0.0634174	low	id5123	0.161086	0.0741697	0.0816655	612	359	1313
24	mouse	scarpa	22	F	0	95	3692	96	scarpa	unrelated	new	0.0371697	new_low	id5228	0.150002	0.0800214	0.135725	929	1	1891
24	mouse	scassinare	22	F	0	30	3695	31	scassinare	studied	studied	0.211322	high	id5285	0.103707	0.0536801	0.065791	1081	796	1661
24	mouse	sciare	22	F	0	59	3690	58	sciare	weakly	new	0.173985	new_high	id5325	0.706763	0.161176	0.168972	1608	1	2673
24	mouse	scomoda	22	F	1	11	3715	12	scomoda	studied	studied	0.057159	low	id5381	0.0972497	0.0311926	0.124401	896	1	1527
24	mouse	scuola	22	F	1	7	3706	8	scuola	studied	studied	0.074117	low	id5433	0.186947	0.0836214	0.0969489	607	1	1353
[truncated: 4,204 more rows]
